# Supplementary material for: Altered intestinal microbiota enhances adenoid hypertrophy by disrupting the immune balance
Source: Front Immunol. 2023 Nov 28;14:1277351. doi: 10.3389/fimmu.2023.1277351 (PMC10715246; doi:10.3389/fimmu.2023.1277351)
Supplement: Supplementary file 1 [file DataSheet_1.zip]

Archive with 60 entries (59 files):
- Gut Microbiota Signature in Children with Adenoid Hypertrophy3-hdd-Supplementary Information/
- __MACOSX/._Gut Microbiota Signature in Children with Adenoid Hypertrophy3-hdd-Supplementary Information
- Gut Microbiota Signature in Children with Adenoid Hypertrophy3-hdd-Supplementary Information/Supplementary Table 11.xlsx
- __MACOSX/Gut Microbiota Signature in Children with Adenoid Hypertrophy3-hdd-Supplementary Information/._Supplementary Table 11.xlsx
- Gut Microbiota Signature in Children with Adenoid Hypertrophy3-hdd-Supplementary Information/Supplementary Table 7.xlsx
- __MACOSX/Gut Microbiota Signature in Children with Adenoid Hypertrophy3-hdd-Supplementary Information/._Supplementary Table 7.xlsx
- Gut Microbiota Signature in Children with Adenoid Hypertrophy3-hdd-Supplementary Information/Supplementary Table 6.xlsx
- __MACOSX/Gut Microbiota Signature in Children with Adenoid Hypertrophy3-hdd-Supplementary Information/._Supplementary Table 6.xlsx
- Gut Microbiota Signature in Children with Adenoid Hypertrophy3-hdd-Supplementary Information/.DS_Store
- __MACOSX/Gut Microbiota Signature in Children with Adenoid Hypertrophy3-hdd-Supplementary Information/._.DS_Store
- Gut Microbiota Signature in Children with Adenoid Hypertrophy3-hdd-Supplementary Information/Supplementary Table 10.xlsx
- __MACOSX/Gut Microbiota Signature in Children with Adenoid Hypertrophy3-hdd-Supplementary Information/._Supplementary Table 10.xlsx
- Gut Microbiota Signature in Children with Adenoid Hypertrophy3-hdd-Supplementary Information/Supplementary Table 1.xlsx
- __MACOSX/Gut Microbiota Signature in Children with Adenoid Hypertrophy3-hdd-Supplementary Information/._Supplementary Table 1.xlsx
- Gut Microbiota Signature in Children with Adenoid Hypertrophy3-hdd-Supplementary Information/Supplementary Table 17.xlsx
- __MACOSX/Gut Microbiota Signature in Children with Adenoid Hypertrophy3-hdd-Supplementary Information/._Supplementary Table 17.xlsx
- Gut Microbiota Signature in Children with Adenoid Hypertrophy3-hdd-Supplementary Information/Supplementary Table 16.xlsx
- __MACOSX/Gut Microbiota Signature in Children with Adenoid Hypertrophy3-hdd-Supplementary Information/._Supplementary Table 16.xlsx
- Gut Microbiota Signature in Children with Adenoid Hypertrophy3-hdd-Supplementary Information/Supplementary Figure 8.pdf
- __MACOSX/Gut Microbiota Signature in Children with Adenoid Hypertrophy3-hdd-Supplementary Information/._Supplementary Figure 8.pdf
- Gut Microbiota Signature in Children with Adenoid Hypertrophy3-hdd-Supplementary Information/Supplementary Figure 9.pdf
- __MACOSX/Gut Microbiota Signature in Children with Adenoid Hypertrophy3-hdd-Supplementary Information/._Supplementary Figure 9.pdf
- Gut Microbiota Signature in Children with Adenoid Hypertrophy3-hdd-Supplementary Information/Supplementary Table 3.xlsx
- __MACOSX/Gut Microbiota Signature in Children with Adenoid Hypertrophy3-hdd-Supplementary Information/._Supplementary Table 3.xlsx
- Gut Microbiota Signature in Children with Adenoid Hypertrophy3-hdd-Supplementary Information/Supplementary Figure 4.pdf
- __MACOSX/Gut Microbiota Signature in Children with Adenoid Hypertrophy3-hdd-Supplementary Information/._Supplementary Figure 4.pdf
- Gut Microbiota Signature in Children with Adenoid Hypertrophy3-hdd-Supplementary Information/Supplementary Figure 5.pdf
- __MACOSX/Gut Microbiota Signature in Children with Adenoid Hypertrophy3-hdd-Supplementary Information/._Supplementary Figure 5.pdf
- Gut Microbiota Signature in Children with Adenoid Hypertrophy3-hdd-Supplementary Information/Supplementary Table 15.xlsx
- __MACOSX/Gut Microbiota Signature in Children with Adenoid Hypertrophy3-hdd-Supplementary Information/._Supplementary Table 15.xlsx
- Gut Microbiota Signature in Children with Adenoid Hypertrophy3-hdd-Supplementary Information/Supplementary Information.docx
- __MACOSX/Gut Microbiota Signature in Children with Adenoid Hypertrophy3-hdd-Supplementary Information/._Supplementary Information.docx
- Gut Microbiota Signature in Children with Adenoid Hypertrophy3-hdd-Supplementary Information/Supplementary Figure 7.pdf
- __MACOSX/Gut Microbiota Signature in Children with Adenoid Hypertrophy3-hdd-Supplementary Information/._Supplementary Figure 7.pdf
- Gut Microbiota Signature in Children with Adenoid Hypertrophy3-hdd-Supplementary Information/Supplementary Figure 6.pdf
- __MACOSX/Gut Microbiota Signature in Children with Adenoid Hypertrophy3-hdd-Supplementary Information/._Supplementary Figure 6.pdf
- Gut Microbiota Signature in Children with Adenoid Hypertrophy3-hdd-Supplementary Information/Supplementary Figure 2.pdf
- __MACOSX/Gut Microbiota Signature in Children with Adenoid Hypertrophy3-hdd-Supplementary Information/._Supplementary Figure 2.pdf
- Gut Microbiota Signature in Children with Adenoid Hypertrophy3-hdd-Supplementary Information/Supplementary Figure 3.pdf
- __MACOSX/Gut Microbiota Signature in Children with Adenoid Hypertrophy3-hdd-Supplementary Information/._Supplementary Figure 3.pdf
- Gut Microbiota Signature in Children with Adenoid Hypertrophy3-hdd-Supplementary Information/Supplementary Table 14.xlsx
- __MACOSX/Gut Microbiota Signature in Children with Adenoid Hypertrophy3-hdd-Supplementary Information/._Supplementary Table 14.xlsx
- Gut Microbiota Signature in Children with Adenoid Hypertrophy3-hdd-Supplementary Information/Supplementary Figure 1.pdf
- __MACOSX/Gut Microbiota Signature in Children with Adenoid Hypertrophy3-hdd-Supplementary Information/._Supplementary Figure 1.pdf
- Gut Microbiota Signature in Children with Adenoid Hypertrophy3-hdd-Supplementary Information/Supplementary Table 2.xlsx
- __MACOSX/Gut Microbiota Signature in Children with Adenoid Hypertrophy3-hdd-Supplementary Information/._Supplementary Table 2.xlsx
- Gut Microbiota Signature in Children with Adenoid Hypertrophy3-hdd-Supplementary Information/Supplementary Table 9.xlsx
- __MACOSX/Gut Microbiota Signature in Children with Adenoid Hypertrophy3-hdd-Supplementary Information/._Supplementary Table 9.xlsx
- Gut Microbiota Signature in Children with Adenoid Hypertrophy3-hdd-Supplementary Information/Supplementary Table 13.xlsx
- __MACOSX/Gut Microbiota Signature in Children with Adenoid Hypertrophy3-hdd-Supplementary Information/._Supplementary Table 13.xlsx
- Gut Microbiota Signature in Children with Adenoid Hypertrophy3-hdd-Supplementary Information/Supplementary Table 5.xlsx
- __MACOSX/Gut Microbiota Signature in Children with Adenoid Hypertrophy3-hdd-Supplementary Information/._Supplementary Table 5.xlsx
- Gut Microbiota Signature in Children with Adenoid Hypertrophy3-hdd-Supplementary Information/Supplementary Figure 10.pdf
- __MACOSX/Gut Microbiota Signature in Children with Adenoid Hypertrophy3-hdd-Supplementary Information/._Supplementary Figure 10.pdf
- Gut Microbiota Signature in Children with Adenoid Hypertrophy3-hdd-Supplementary Information/Supplementary Table 4.xlsx
- __MACOSX/Gut Microbiota Signature in Children with Adenoid Hypertrophy3-hdd-Supplementary Information/._Supplementary Table 4.xlsx
- Gut Microbiota Signature in Children with Adenoid Hypertrophy3-hdd-Supplementary Information/Supplementary Table 12.xlsx
- __MACOSX/Gut Microbiota Signature in Children with Adenoid Hypertrophy3-hdd-Supplementary Information/._Supplementary Table 12.xlsx
- Gut Microbiota Signature in Children with Adenoid Hypertrophy3-hdd-Supplementary Information/Supplementary Table 8.xlsx
- __MACOSX/Gut Microbiota Signature in Children with Adenoid Hypertrophy3-hdd-Supplementary Information/._Supplementary Table 8.xlsx
