# Supplementary material for: Altered intestinal microbiota enhances adenoid hypertrophy by disrupting the immune balance
Source: Front Immunol. 2023 Nov 28;14:1277351. doi: 10.3389/fimmu.2023.1277351 (PMC10715246; doi:10.3389/fimmu.2023.1277351)
Supplement: Supplementary file 1 [file DataSheet_1.zip › Gut Microbiota Signature in Children with Adenoid Hypertrophy3-hdd-Supplementary Information/Supplementary Table 11.xlsx]

## Sheet: family.Wilcoxon_rank_sum_unpair
ID	AH.median	AH.mean	AH.se	HC.median	HC.mean	HC.se	p-value	z-score	Sig_mark	q-value	fixp	fixps
Bacteroidaceae	0.2135(0.1052,0.3633)	0.243193	0.0154447	0.1404(0.0591,0.3076)	0.19386	0.0166783	0.0152086	-2.42737	*	0.0408944	0.0152	* 0.0152
Streptococcaceae	0.004(0.0013,0.0127)	0.0130577	0.00223976	0.0113(0.0026,0.036)	0.0298935	0.00515302	0.000580634	-3.4405	***	0.00319349	0.0006	***0.0006
Veillonellaceae	0.0044(0.0009,0.0239)	0.0213357	0.00432833	0.0022(0.0004,0.0145)	0.0123789	0.00213969	0.0266994	-2.21589	*	0.0665185	0.0267	* 0.0267
[Eubacterium]_coprostanoligenes_group	0.0002(<0.0001,0.0042)	0.00506634	0.00112008	0.0021(<0.0001,0.0148)	0.0169366	0.00352986	0.00176726	-3.12679	**	0.00855355	0.0018	** 0.0018
Erysipelatoclostridiaceae	0.0023(0.0009,0.0063)	0.00619292	0.00128761	0.0054(0.0019,0.0155)	0.0151147	0.00274158	0.000131442	-3.82374	***	0.000935557	0.0001	***0.0001
Akkermansiaceae	<0.0001(<0.0001,0.0006)	0.00352794	0.00147121	<0.0001(<0.0001,0.0024)	0.017517	0.00598206	0.00512543	-2.79904	**	0.0187933	0.0051	** 0.0051
Coriobacteriaceae	<0.0001(<0.0001,0.0019)	0.00306439	0.000730166	0.0052(<0.0001,0.0158)	0.0135293	0.00215103	2.00619e-09	-5.9973	***	6.06874e-08	<0.0001	***<0.0001
Peptostreptococcaceae	0.0012(0.0003,0.0027)	0.0041563	0.00153796	0.0021(0.0005,0.0098)	0.00760183	0.00120374	0.00192033	-3.10229	**	0.00893691	0.0019	** 0.0019
Acidaminococcaceae	0.0006(<0.0001,0.0101)	0.00599387	0.000826559	<0.0001(<0.0001,0.001)	0.0043886	0.00110521	0.0138439	-2.46129	*	0.0384633	0.0138	* 0.0138
Morganellaceae	<0.0001(<0.0001,<0.0001)	0.00858015	0.00609916	<0.0001(<0.0001,<0.0001)	0.00066383	0.000550928	0.00235548	-3.04131	**	0.0101791	0.0024	** 0.0024
Moraxellaceae	<0.0001(<0.0001,<0.0001)	0.000170782	7.64168e-05	<0.0001(<0.0001,<0.0001)	0.0104751	0.00709879	8.02484e-07	-4.93476	***	1.21376e-05	<0.0001	***<0.0001
Christensenellaceae	0.0002(<0.0001,0.0011)	0.00335329	0.00109956	0.0005(<0.0001,0.0051)	0.00624558	0.00134058	0.00706355	-2.69383	**	0.0230997	0.0071	** 0.0071
Sutterellaceae	0.0014(0.0001,0.0066)	0.00440683	0.000577651	0.0003(<0.0001,0.0033)	0.00331338	0.000690493	0.00812466	-2.64684	**	0.0252073	0.0081	** 0.0081
Clostridia_UCG-014	<0.0001(<0.0001,<0.0001)	0.00220849	0.000942687	<0.0001(<0.0001,0.0001)	0.00379829	0.00119609	0.0196782	-2.33243	*	0.0506608	0.0197	* 0.0197
Eggerthellaceae	0.0005(0.0002,0.001)	0.000815471	8.48215e-05	0.0021(0.0005,0.0048)	0.00442391	0.000749935	7.24554e-10	-6.16063	***	2.92237e-08	<0.0001	***<0.0001
Barnesiellaceae	<0.0001(<0.0001,<0.0001)	0.00162161	0.000910142	<0.0001(<0.0001,0.0005)	0.00282685	0.000820764	0.000508405	-3.47629	***	0.0029629	0.0005	***0.0005
Marinifilaceae	<0.0001(<0.0001,0.0008)	0.000901723	0.000221102	0.0002(<0.0001,0.0024)	0.00190614	0.000327056	0.0084024	-2.63546	**	0.0254173	0.0084	** 0.0084
Succinivibrionaceae	<0.0001(<0.0001,<0.0001)	0	0	<0.0001(<0.0001,<0.0001)	0.00290055	0.00204055	0.000216018	-3.69951	***	0.00145212	0.0002	***0.0002
Planococcaceae	<0.0001(<0.0001,<0.0001)	0	0	<0.0001(<0.0001,<0.0001)	0.00256891	0.0022008	6.32764e-06	-4.51514	***	7.155e-05	<0.0001	***<0.0001
Enterococcaceae	<0.0001(<0.0001,0.0001)	0.000269588	8.90101e-05	<0.0001(<0.0001,0.0006)	0.00183622	0.000556465	0.0364192	-2.09222	*	0.0847447	0.0364	* 0.0364
Saccharimonadaceae	0.0001(<0.0001,0.0003)	0.000352303	8.27934e-05	0.0003(<0.0001,0.0012)	0.00113906	0.000237989	6.50454e-06	-4.50929	***	7.155e-05	<0.0001	***<0.0001
Actinomycetaceae	0.0001(<0.0001,0.0003)	0.000415092	0.000125508	0.0003(<0.0001,0.001)	0.0008547	0.000151083	0.00459364	-2.83423	**	0.0173697	0.0046	** 0.0046
Oscillospirales_UCG-010	<0.0001(<0.0001,<0.0001)	3.51849e-05	1.62817e-05	<0.0001(<0.0001,<0.0001)	0.00109261	0.000710376	0.00377428	-2.89644	**	0.0152229	0.0038	** 0.0038
Peptostreptococcales-Tissierellales	<0.0001(<0.0001,0.0001)	0.000364076	0.000184458	<0.0001(<0.0001,0.0002)	0.00026296	5.40457e-05	0.0329696	-2.13245	*	0.0782219	0.033	* 0.033
Pseudomonadaceae	0.0002(<0.0001,0.0005)	0.000499983	0.000113029	<0.0001(<0.0001,<0.0001)	5.34e-06	1.08871e-06	4.73958e-32	-11.7836	***	5.7349e-30	<0.0001	***<0.0001
Eubacteriaceae	<0.0001(<0.0001,<0.0001)	0.000140655	5.09811e-05	<0.0001(<0.0001,<0.0001)	0.00042926	0.000305783	0.01868	-2.35186	*	0.0491365	0.0187	* 0.0187
Paenibacillaceae	<0.0001(<0.0001,<0.0001)	0	0	<0.0001(<0.0001,<0.0001)	0.00021604	0.000203587	0.0139867	-2.45761	*	0.0384633	0.014	* 0.014
Bacillaceae	<0.0001(<0.0001,<0.0001)	1.76471e-07	1.24397e-07	<0.0001(<0.0001,<0.0001)	0.00019438	0.000178898	2.68668e-06	-4.69343	***	3.6121e-05	<0.0001	***<0.0001
