# Supplementary material for: Altered intestinal microbiota enhances adenoid hypertrophy by disrupting the immune balance
Source: Front Immunol. 2023 Nov 28;14:1277351. doi: 10.3389/fimmu.2023.1277351 (PMC10715246; doi:10.3389/fimmu.2023.1277351)
Supplement: Supplementary file 1 [file DataSheet_1.zip › Gut Microbiota Signature in Children with Adenoid Hypertrophy3-hdd-Supplementary Information/Supplementary Table 7.xlsx]

## Sheet: phylum.Wilcoxon_rank_sum_unpair
ID	AH.median	AH.mean	AH.se	HC.median	HC.mean	HC.se	p-value	z-score	Sig_mark	q-value	fixp	fixps
Verrucomicrobiota	<0.0001(<0.0001,0.0006)	0.0035282	0.00147121	<0.0001(<0.0001,0.0024)	0.0175349	0.00598159	0.00354251	-2.91626	**	0.0153509	0.0035	** 0.0035
Patescibacteria	0.0001(<0.0001,0.0004)	0.000514975	0.000118278	0.0004(0.0001,0.0014)	0.00144559	0.000307574	4.11557e-05	-4.10089	***	0.000267512	<0.0001	***<0.0001
