# Supplementary material for: Altered intestinal microbiota enhances adenoid hypertrophy by disrupting the immune balance
Source: Front Immunol. 2023 Nov 28;14:1277351. doi: 10.3389/fimmu.2023.1277351 (PMC10715246; doi:10.3389/fimmu.2023.1277351)
Supplement: Supplementary file 1 [file DataSheet_1.zip › Gut Microbiota Signature in Children with Adenoid Hypertrophy3-hdd-Supplementary Information/Supplementary Table 6.xlsx]

## Sheet: average.percent.genus
ID	AH	HC
Bacteroides	0.243193	0.19386
Bifidobacterium	0.101307	0.10466
Escherichia-Shigella	0.10679	0.0781989
Faecalibacterium	0.096846	0.0623911
Subdoligranulum	0.036166	0.044368
Blautia	0.0400183	0.0391566
Prevotella	0.0319777	0.0410436
Lachnospiraceae_unclassified	0.0266787	0.0181422
Streptococcus	0.0124636	0.028152
Alistipes	0.0110427	0.0182502
Parabacteroides	0.0112128	0.0174938
Agathobacter	0.0147567	0.00881552
Lachnospiraceae_NK4A136_group	0.0084735	0.0151696
Ruminococcaceae_CAG-352	0.0100588	0.0128941
Enterobacteriaceae_unclassified	0.0144232	0.00736676
[Ruminococcus]_gnavus_group	0.016072	0.00408329
Dialister	0.0119201	0.00878168
[Eubacterium]_coprostanoligenes_group	0.00506634	0.0169366
Megamonas	0.0102755	0.0103717
Klebsiella	0.0104718	0.0096303
Akkermansia	0.00352794	0.017517
Lachnoclostridium	0.00883264	0.0100364
Anaerostipes	0.0111092	0.00490633
Collinsella	0.00305594	0.0130201
Ruminococcaceae_unclassified	0.00538603	0.00855287
[Eubacterium]_hallii_group	0.00396847	0.00911897
Ruminococcaceae_Incertae_Sedis	0.00708829	0.00532455
Roseburia	0.00566334	0.00604798
Veillonella	0.00875302	0.00217051
Oscillospiraceae_UCG-002	0.00304361	0.00873862
Dorea	0.00429478	0.00717422
[Ruminococcus]_torques_group	0.0048681	0.00637723
Clostridiaceae_Clostridium_sensu_stricto	0.00399634	0.00675751
Phascolarctobacterium	0.00597952	0.00438193
Erysipelatoclostridium	0.0042376	0.0062057
Ruminococcus	0.00401564	0.00641702
Monoglobus	0.00406898	0.00581301
Erysipelotrichaceae_UCG-003	0.00183654	0.00794229
Haemophilus	0.00363792	0.00569838
Christensenellaceae_R-7_group	0.00322528	0.00604405
Romboutsia	0.00326031	0.00560671
Acinetobacter	6.21176e-05	0.00878397
[Eubacterium]_eligens_group	0.00292576	0.00403528
[Clostridium]_innocuum_group	0.00564647	0.00036732
Parasutterella	0.00359693	0.00258075
Clostridia_UCG-014	0.00220849	0.00379829
Ruminococcaceae_UBA1819	0.00254869	0.00313436
Morganella	0.00503263	0.00011004
Fusicatenibacter	0.00293171	0.00207362
Lactobacillus	0.00175338	0.00334509
Others	0.0502311	0.0781538
