# Supplementary material for: Altered intestinal microbiota enhances adenoid hypertrophy by disrupting the immune balance
Source: Front Immunol. 2023 Nov 28;14:1277351. doi: 10.3389/fimmu.2023.1277351 (PMC10715246; doi:10.3389/fimmu.2023.1277351)
Supplement: Supplementary file 1 [file DataSheet_1.zip › Gut Microbiota Signature in Children with Adenoid Hypertrophy3-hdd-Supplementary Information/Supplementary Table 10.xlsx]

## Sheet: order.Wilcoxon_rank_sum_unpaire
ID	AH.median	AH.mean	AH.se	HC.median	HC.mean	HC.se	p-value	z-score	Sig_mark	q-value	fixp	fixps
Lactobacillales	0.0045(0.002,0.0139)	0.0154099	0.00262259	0.0159(0.0043,0.0444)	0.0358924	0.00551037	1.65045e-05	-4.30759	***	0.00013911	<0.0001	***<0.0001
Erysipelotrichales	0.004(0.0016,0.0102)	0.0136224	0.00591573	0.0072(0.0032,0.0208)	0.0213839	0.00367404	0.000355484	-3.5711	***	0.00149811	0.0004	***0.0004
Coriobacteriales	0.0014(0.0005,0.0037)	0.00401146	0.000743384	0.0095(0.0032,0.0231)	0.0185258	0.00228383	6.42342e-16	-8.08101	***	1.89491e-14	<0.0001	***<0.0001
Verrucomicrobiales	<0.0001(<0.0001,0.0006)	0.00352794	0.00147121	<0.0001(<0.0001,0.0024)	0.017517	0.00598206	0.00512543	-2.79904	**	0.0177883	0.0051	** 0.0051
Peptostreptococcales-Tissierellales	0.0016(0.0006,0.0039)	0.00487372	0.00154822	0.0037(0.0011,0.0119)	0.00866157	0.00121664	0.000141496	-3.80554	***	0.000695688	0.0001	***0.0001
Acidaminococcales	0.0006(<0.0001,0.0101)	0.00599387	0.000826559	<0.0001(<0.0001,0.001)	0.0043886	0.00110521	0.0138439	-2.46129	*	0.0343839	0.0138	* 0.0138
Pseudomonadales	0.0002(<0.0001,0.0006)	0.000670765	0.000155511	<0.0001(<0.0001,<0.0001)	0.0104804	0.00709871	1.3917e-19	-9.05294	***	8.21104e-18	<0.0001	***<0.0001
Christensenellales	0.0002(<0.0001,0.0011)	0.00335329	0.00109956	0.0005(<0.0001,0.0051)	0.00624558	0.00134058	0.00706355	-2.69383	**	0.0219342	0.0071	** 0.0071
Burkholderiales	0.0019(0.0003,0.0073)	0.00494235	0.000656797	0.0005(<0.0001,0.0036)	0.00379197	0.000766879	0.00770415	-2.66477	**	0.0227272	0.0077	** 0.0077
Clostridia_UCG-014	<0.0001(<0.0001,<0.0001)	0.00220849	0.000942687	<0.0001(<0.0001,0.0001)	0.00379829	0.00119609	0.0196782	-2.33243	*	0.0446543	0.0197	* 0.0197
Aeromonadales	<0.0001(<0.0001,<0.0001)	0	0	<0.0001(<0.0001,<0.0001)	0.00290055	0.00204055	0.000216018	-3.69951	***	0.000980391	0.0002	***0.0002
Bacillales	<0.0001(<0.0001,<0.0001)	1.76471e-07	1.24397e-07	<0.0001(<0.0001,<0.0001)	0.00276329	0.00222698	2.61751e-09	-5.95395	***	5.14777e-08	<0.0001	***<0.0001
Saccharimonadales	0.0001(<0.0001,0.0004)	0.000514975	0.000118278	0.0004(0.0001,0.0014)	0.00144559	0.000307574	4.11557e-05	-4.10089	***	0.000242819	<0.0001	***<0.0001
Actinomycetales	0.0001(<0.0001,0.0003)	0.000415092	0.000125508	0.0003(<0.0001,0.001)	0.0008547	0.000151083	0.00459364	-2.83423	**	0.016939	0.0046	** 0.0046
Eubacteriales	<0.0001(<0.0001,<0.0001)	0.000174882	5.27828e-05	<0.0001(<0.0001,0.0001)	0.00046932	0.000306895	0.0192546	-2.34056	*	0.0446543	0.0193	* 0.0193
Paenibacillales	<0.0001(<0.0001,<0.0001)	0	0	<0.0001(<0.0001,<0.0001)	0.00021604	0.000203587	0.0139867	-2.45761	*	0.0343839	0.014	* 0.014
Rhizobiales	<0.0001(<0.0001,<0.0001)	0.000133782	0.000124499	<0.0001(<0.0001,<0.0001)	9.95e-06	2.01742e-06	0.0426791	-2.02684	*	0.0868299	0.0427	* 0.0427
