# Supplementary material for: Altered intestinal microbiota enhances adenoid hypertrophy by disrupting the immune balance
Source: Front Immunol. 2023 Nov 28;14:1277351. doi: 10.3389/fimmu.2023.1277351 (PMC10715246; doi:10.3389/fimmu.2023.1277351)
Supplement: Supplementary file 1 [file DataSheet_1.zip › Gut Microbiota Signature in Children with Adenoid Hypertrophy3-hdd-Supplementary Information/Supplementary Table 1.xlsx]

## Sheet: Sheet1
Number	Group	Sex	Age (year)	Age of onset (year)	Duration (day)	Height (m)	Weight (kg)	BMI	Region
1	AH	F	4	3	183	1.11	18	14.6092	Shanghai City
2	AH	M	6	5	365	1.28	31.2	19.043	Shanghai City
3	AH	M	3	2	183	1.03	14	13.1963	Zhejiang Province
4	AH	F	5	4	183	1.18	21.4	15.3691	Shanghai City
5	AH	F	4	4	120	1.01	18	17.6453	Shanghai City
6	AH	M	2	1	365	0.93	15	17.343	Zhejiang Province
7	AH	M	4	3	183	1.08	19.5	16.7181	Anhui Province
8	AH	F	4	3	365	1.02	15	14.4175	Jiangsu Province
9	AH	F	4	4	183	1.05	17	15.4195	Anhui Province
10	AH	F	3	2	365	1.12	17	13.5523	Jiangsu Province
11	AH	M	6	5	365	1.24	23.4	15.2185	Anhui Province
12	AH	M	4	2	730	1	14.2	14.2	Henan Province
13	AH	F	3	2	365	0.99	14.5	14.7944	Hubei Province
14	AH	M	5	4	365	1.15	28.5	21.5501	Shanghai City
15	AH	M	4	3	365	1.13	20.1	15.7412	Anhui Province
16	AH	M	3	3	183	1.07	17	14.8485	Hubei Province
17	AH	F	4	3	183	1.07	21	18.3422	Jiangsu Province
18	AH	M	5	5	60	1.13	25	19.5787	Shanghai City
19	AH	M	5	5	60	1.19	19	13.4171	Jiangxi Province
20	AH	M	6	5	365	1.2	23	15.9722	Shanghai City
21	AH	M	3	2	365	0.99	15	15.3046	Jiangsu Province
22	AH	F	3	1	730	1.03	16	15.0815	Shanghai City
23	AH	M	5	4	183	1.06	17.3	15.3969	Shanghai City
24	AH	F	5	4	183	1.21	20	13.6603	Zhejiang Province
25	AH	M	5	4	365	1.19	27.4	19.3489	Shanghai City
26	AH	F	4	3	365	1.11	23	18.6673	Anhui Province
27	AH	M	5	3	730	1.16	21	15.6064	Jiangsu Province
28	AH	F	4	3	365	1.14	20.5	15.7741	Shanghai City
29	AH	M	5	4	365	1.14	22.1	17.0052	Shanghai City
30	AH	M	3	2	365	1.02	18	17.301	Jiangsu Province
31	AH	M	3	2	365	1.06	23	20.4699	Henan Province
32	AH	F	5	4	365	1.11	18.1	14.6904	Shanghai City
33	AH	F	5	3	730	1.08	19	16.2894	Shanghai City
34	AH	F	4	4	90	1.06	17.4	15.4859	Jiangsu Province
35	AH	F	3	2	365	1.02	18	17.301	Shanghai City
36	AH	F	4	4	183	1.15	18.6	14.0643	Jiangsu Province
37	AH	F	5	4	183	1.17	20.4	14.9025	Anhui Province
38	AH	M	3	3	90	1	16	16	Jiangsu Province
39	AH	F	3	2	365	1.03	15.5	14.6102	Shanghai City
40	AH	M	6	4	730	1.21	26.5	18.0999	Anhui Province
41	AH	M	4	3	183	1.09	17.8	14.9819	Jiangsu Province
42	AH	M	4	3	365	1.08	16.7	14.3176	Zhejiang Province
43	AH	M	5	3	730	1.15	17.4	13.1569	Jiangsu Province
44	AH	M	3	1	730	1.04	16.5	15.2552	Jiangsu Province
45	AH	M	4	4	183	1.13	19	14.8798	Shanghai City
46	AH	F	3	2	365	1.08	19	16.2894	Shanxi Province
47	AH	M	5	2	1095	1.14	17.1	13.1579	Jiangsu Province
48	AH	M	3	2	365	1.07	18	15.7219	Anhui Province
49	AH	M	4	4	183	1.08	17	14.5748	Jiangsu Province
50	AH	M	3	3	183	1.05	16.5	14.966	Jiangsu Province
51	AH	M	6	5	365	1.22	38.1	25.598	Shanghai City
52	AH	F	5	4	183	1.07	16.3	14.2371	Shanghai City
53	AH	F	3	2	365	1.04	18.5	17.1043	Shanghai City
54	AH	F	4	3	365	1.02	15.9	15.2826	Jiangsu Province
55	AH	F	3	3	183	1	15	15	Shanghai City
56	AH	F	4	3	365	1.1	18.2	15.0413	Hebei Province
57	AH	F	6	5	183	1.29	19	11.4176	Jiangsu Province
58	AH	F	3	2	365	1.06	19.5	17.3549	Shanghai City
59	AH	F	5	3	730	1.15	21	15.879	Jiangsu Province
60	AH	F	4	3	183	1.13	20.6	16.1328	Jiangsu Province
61	AH	F	4	3	365	1.15	22.5	17.0132	Gansu Province
62	AH	M	5	3	730	1.11	17.7	14.3657	Anhui Province
63	AH	F	4	3	365	1.21	20	13.6603	Shanghai City
64	AH	M	4	2	730	1.03	15.1	14.2332	Jiangsu Province
65	AH	M	4	4	183	1.12	19.7	15.7047	Anhui Province
66	AH	F	5	4	365	1.09	18	15.1502	Jiangsu Province
67	AH	M	3	2	183	0.98	15	15.6185	Shanghai City
68	AH	M	6	6	30	1.18	19.8	14.2201	Anhui Province
69	AH	M	5	3	730	1.28	27.3	16.6626	Shanghai City
70	AH	M	5	4	365	1.21	24.5	16.7338	Jiangsu Province
71	AH	M	4	3	365	1.16	19	14.1201	Jiangsu Province
72	AH	M	3	2	365	1.05	18	16.3265	Henan Province
73	AH	F	5	4	365	1.11	18.6	15.0962	Shanghai City
74	AH	F	6	5	183	1.17	22.1	16.1443	Jiangsu Province
75	AH	F	5	4	365	1.16	20.5	15.2348	Anhui Province
76	AH	M	4	4	183	1.14	23	17.6978	Henan Province
77	AH	M	6	5	365	1.24	24.1	15.6738	Anhui Province
78	AH	M	4	4	183	1.03	14	13.1963	Jiangsu Province
79	AH	M	3	2	365	1.03	15.5	14.6102	Shanghai City
80	AH	M	4	3	365	1.14	21.5	16.5436	Anhui Province
81	AH	M	4	3	365	1.09	17.4	14.6452	Anhui Province
82	AH	F	5	5	90	1.11	18	14.6092	Gansu Province
83	AH	M	4	2	730	1.08	17	14.5748	Hubei Province
84	AH	F	3	3	90	1.02	16.6	15.9554	Jiangsu Province
85	AH	M	3	2	365	1.05	17	15.4195	Shanghai City
86	AH	F	3	3	183	0.95	13	14.4044	Sichuan Province
87	AH	F	7	6	365	1.3	34	20.1183	Jiangsu Province
88	AH	M	4	4	183	1.09	16.9	14.2244	Shanghai City
89	AH	F	8	6	730	1.28	25	15.2588	Anhui Province
90	AH	F	8	6	730	1.35	36.3	19.9177	Henan Province
91	AH	M	5	4	365	1.19	28.5	20.1257	Anhui Province
92	AH	F	7	6	365	1.31	25.3	14.7427	Jiangsu Province
93	AH	M	4	3	365	0.99	13.1	13.366	Jiangsu Province
94	AH	F	6	5	365	1.28	38.5	23.4985	Jiangsu Province
95	AH	M	8	6	730	1.37	35.6	18.9674	Jiangsu Province
96	AH	M	5	5	183	1.28	28	17.0898	Jiangsu Province
97	AH	M	8	6	730	1.3	27.8	16.4497	Jiangsu Province
98	AH	F	5	2	1095	1.05	17.1	15.5102	Jiangxi Province
99	AH	M	7	4	730	1.24	34.2	22.2425	Anhui Province
100	AH	M	3	2	365	1.06	18	16.0199	Anhui Province
101	AH	F	3	2	365	1.1	21	17.3554	Anhui Province
102	AH	F	6	3	1095	1.26	26.5	16.6919	Jiangsu Province
103	AH	M	4	3	365	1.16	20.5	15.2348	Hubei Province
104	AH	M	8	5	1095	1.31	25.3	14.7427	Shanghai City
105	AH	F	5	4	365	1.1	17.6	14.5455	Anhui Province
106	AH	M	3	2	365	0.99	14	14.2843	Jiangsu Province
107	AH	F	3	3	183	0.99	14	14.2843	Jiangsu Province
108	AH	M	6	5	365	1.29	36.8	22.1141	Zhejiang Province
109	AH	F	6	6	90	1.17	23	16.8018	Jiangsu Province
110	AH	M	7	5	730	1.27	31.5	19.53	Anhui Province
111	AH	F	6	4	730	1.24	29.5	19.1857	Jiangsu Province
112	AH	M	3	2	365	1.06	15	13.3499	Gansu Province
113	AH	F	6	4	730	1.22	25	16.7966	Shanghai City
114	AH	F	7	6	365	1.3	29	17.1598	Anhui Province
115	AH	M	4	4	183	1.17	22	16.0713	Jiangsu Province
116	AH	M	5	3	730	1.14	17	13.0809	Jiangsu Province
117	AH	M	4	2	730	1.08	15	12.8601	Anhui Province
118	AH	M	8	6	730	1.28	31	18.9209	Anhui Province
119	AH	F	8	5	1095	1.25	26	16.64	Jiangsu Province
120	HC	M	6			1.21	23	15.7093	Shanghai City
121	HC	M	5			1.27	23.5	14.57	Shanghai City
122	HC	M	6			1.22	28.5	19.1481	Jiangsu Province
123	HC	M	3			1.1	19	15.7025	Hebei Province
124	HC	M	3			1.02	15	14.4175	Jiangsu Province
125	HC	M	4			1.08	19.5	16.7181	Jiangxi Province
126	HC	M	3			1.08	20.5	17.5754	Henan Province
127	HC	M	5			1.3	42.5	25.1479	Shanghai City
128	HC	M	5			1.18	26	18.6728	Shanghai City
129	HC	M	4			0.98	15	15.6185	Yunnan Province
130	HC	M	4			1.13	18	14.0966	Anhui Province
131	HC	M	4			1.1	18	14.876	Anhui Province
132	HC	M	4			0.99	13	13.264	Zhejiang Province
133	HC	M	6			1.3	27.5	16.2722	Zhejiang Province
134	HC	M	6			1.22	32	21.4996	Shanghai City
135	HC	M	7			1.13	38	29.7596	Shanghai City
136	HC	M	4			1.13	19	14.8798	Anhui Province
137	HC	M	4			1.12	20	15.9439	Jiangxi Province
138	HC	M	7			1.35	34	18.6557	Anhui Province
139	HC	M	3			0.91	13.5	16.3024	Jiangsu Province
140	HC	M	6			1.33	40.5	22.8956	Anhui Province
141	HC	M	7			1.28	24	14.6484	Shanghai City
142	HC	M	3			1.01	16.5	16.1749	Guizhou Province
143	HC	M	6			1.25	23.5	15.04	Anhui Province
144	HC	F	7			1.22	21	14.1091	Shanghai City
145	HC	F	5			1.05	18	16.3265	Henan Province
146	HC	M	5			1.18	21	15.0819	Shanghai City
147	HC	F	4			1.1	18	14.876	Shanghai City
148	HC	M	4			1.09	17.5	14.7294	Shanghai City
149	HC	F	4			1.16	22.5	16.7212	Shanghai City
150	HC	F	3			0.92	12.5	14.7684	Henan Province
151	HC	M	6			1.17	20.2	14.7564	Liaoning Province
152	HC	M	7			1.19	27	19.0665	Anhui Province
153	HC	F	4			1.13	18.5	14.4882	Jiangxi Province
154	HC	M	7			1.27	26.5	16.43	Zhejiang Province
155	HC	M	3			1	15.5	15.5	Shanghai City
156	HC	M	7			1.24	21	13.6576	Shanghai City
157	HC	M	7			1.23	25	16.5246	Zhejiang Province
158	HC	F	4			0.98	14	14.5773	Shanghai City
159	HC	F	4			1.1	19.5	16.1157	Shanghai City
160	HC	M	6			1.28	20	12.207	Anhui Province
161	HC	F	3			0.88	10.5	13.5589	Shanghai City
162	HC	F	7			1.04	44	40.6805	Anhui Province
163	HC	F	4			1.11	18	14.6092	Anhui Province
164	HC	M	7			1.29	25	15.0231	Anhui Province
165	HC	F	3			0.97	15	15.9422	Shanghai City
166	HC	F	5			1.16	20	14.8633	Anhui Province
167	HC	F	3			0.99	15	15.3046	Anhui Province
168	HC	F	3			1.06	17	15.1299	Shanghai City
169	HC	F	6			1.1	19	15.7025	Shanghai City
170	HC	M	7			1.37	28	14.9182	Henan Province
171	HC	F	8			1.47	31.9	14.7624	Shanghai City
172	HC	M	4			1.03	18	16.9667	Jiangsu Province
173	HC	M	3			1	15	15	Anhui Province
174	HC	F	3			0.96	15.5	16.8186	Jiangsu Province
175	HC	F	5			1.18	25.5	18.3137	Jiangsu Province
176	HC	F	6			1.09	16.2	13.6352	Fujian Province
177	HC	M	7			1.12	17.4	13.8712	Shanghai City
178	HC	F	3			0.8	15	23.4375	Henan Province
179	HC	M	4			1.1	19.9	16.4463	Shanghai City
183	HC	M	4			1.06	18	16.0199	Jiangsu Province
181	HC	F	3			1.09	17	14.3086	Shanghai City
182	HC	F	7			1.31	28	16.3161	Shanghai City
183	HC	M	4			1.05	18.5	16.78	Jiangxi Province
184	HC	F	7			1.35	27	14.8148	Jiangsu Province
185	HC	F	3			1.1	17	14.0496	Anhui Province
186	HC	M	3			1.05	17.5	15.873	Jiangsu Province
187	HC	M	3			0.91	10	12.0758	Jiangsu Province
188	HC	M	3			1	16	16	Jiangsu Province
189	HC	M	6			1.16	18	13.3769	Tibet
190	HC	M	6			1.25	21	13.44	Anhui Province
191	HC	F	3			1.05	16.5	14.966	Anhui Province
192	HC	F	7			1.48	40.5	18.4898	Shanghai City
193	HC	F	5			1.16	35	26.0107	Shanghai City
194	HC	M	7			1.07	17.9	15.6346	Tibet
195	HC	F	3			0.85	12.5	17.301	Tibet
196	HC	F	7			1.34	35	19.4921	Fujian Province
197	HC	F	3			1.03	16.5	15.5528	Shanghai City
198	HC	F	5			1.16	18	13.3769	Shandong Province
199	HC	F	4			1.1	17.9	14.7934	Henan Province
200	HC	M	4			1.05	20	18.1406	Jiangsu Province
201	HC	M	3			1.12	19.5	15.5453	Jiangsu Province
202	HC	F	6			1.2	24.3	16.875	Henan Province
203	HC	M	5			1.2	22	15.2778	Jiangsu Province
204	HC	M	3			0.95	15.5	17.1745	Ningxia Hui Autonomous Region
205	HC	M	8			1.4	34	17.3469	Anhui Province
206	HC	F	3			1.01	20	19.6059	Shandong Province
207	HC	F	8			1.38	39	20.4789	Shanghai City
208	HC	F	7			1.18	18.2	13.071	Tibet
209	HC	F	5			1.18	19	13.6455	Shanghai City
210	HC	M	4			0.99	16	16.3249	Shanghai City
211	HC	M	6			1.26	37.9	23.8725	Zhejiang Province
212	HC	F	4			1.1	18.5	15.2893	Guangdong Province
213	HC	M	3			0.99	17	17.3452	Sichuan Province
214	HC	M	4			0.99	15	15.3046	Shanghai City
215	HC	M	4			0.95	15	16.6205	Shanghai City
216	HC	F	4			0.98	17	17.701	Zhejiang Province
217	HC	F	6			1.16	19	14.1201	Gansu Province
218	HC	F	8			1.31	33	19.2296	Anhui Province
219	HC	F	5			1.13	21	16.4461	Jiangxi Province
