# Supplementary material for: Altered intestinal microbiota enhances adenoid hypertrophy by disrupting the immune balance
Source: Front Immunol. 2023 Nov 28;14:1277351. doi: 10.3389/fimmu.2023.1277351 (PMC10715246; doi:10.3389/fimmu.2023.1277351)
Supplement: Supplementary file 1 [file DataSheet_1.zip › Gut Microbiota Signature in Children with Adenoid Hypertrophy3-hdd-Supplementary Information/Supplementary Table 17.xlsx]

## Sheet: HC-AH_test_probability
	AH	HC
HC4	0.985	0.015
HC6	0.917	0.083
HC7	0.87	0.13
HC10	0.985	0.015
HC11	0.937	0.063
HC12	0.943	0.057
HC17	0.967	0.033
HC18	0.746	0.254
HC19	0.637	0.363
HC21	0.923	0.077
HC23	0.771	0.229
HC24	0.9	0.1
HC26	0.948	0.052
HC31	0.899	0.101
HC32	0.929	0.071
HC33	0.765	0.235
HC34	0.956	0.044
HC41	0.905	0.095
HC43	0.759	0.241
HC44	0.862	0.138
HC45	0.924	0.076
HC47	0.901	0.099
HC48	0.95	0.05
HC51	0.93	0.07
HC54	0.859	0.141
HC57	0.99	0.01
HC59	0.815	0.185
HC64	0.924	0.076
HC66	0.87	0.13
HC70	0.785	0.215
HC71	0.674	0.326
HC72	0.896	0.104
HC75	0.868	0.132
HC76	0.785	0.215
HC77	0.701	0.299
HC79	0.842	0.158
HC80	0.932	0.068
HC83	0.733	0.267
HC85	0.972	0.028
HC86	0.925	0.075
HC87	0.91	0.09
HC89	0.883	0.117
HC93	0.534	0.466
HC94	0.925	0.075
HC98	0.919	0.081
HC99	0.83	0.17
HC100	0.919	0.081
AH8	0.168	0.832
AH10	0.631	0.369
AH12	0.074	0.926
AH13	0.316	0.684
AH14	0.387	0.613
AH16	0.07	0.93
AH17	0.82	0.18
AH20	0.92	0.08
AH28	0.096	0.904
AH33	0.265	0.735
AH40	0.26	0.74
AH43	0.163	0.837
AH49	0.62	0.38
AH51	0.378	0.622
AH59	0.343	0.657
AH64	0.136	0.864
AH65	0.034	0.966
AH68	0.087	0.913
AH71	0.37	0.63
AH75	0.117	0.883
AH78	0.29	0.71
AH79	0.145	0.855
AH80	0.145	0.855
AH84	0.215	0.785
AH85	0.052	0.948
AH86	0.058	0.942
AH87	0.169	0.831
AH90	0.236	0.764
AH93	0.093	0.907
AH94	0.362	0.638
AH95	0.064	0.936
AH102	0.198	0.802
AH103	0.255	0.745
AH104	0.197	0.803
AH105	0.133	0.867
AH107	0.253	0.747
AH109	0.056	0.944
AH115	0.081	0.919
AH117	0.15	0.85
AH119	0.165	0.835
AH122	0.075	0.925
AH123	0.079	0.921
