# Supplementary material for: Altered intestinal microbiota enhances adenoid hypertrophy by disrupting the immune balance
Source: Front Immunol. 2023 Nov 28;14:1277351. doi: 10.3389/fimmu.2023.1277351 (PMC10715246; doi:10.3389/fimmu.2023.1277351)
Supplement: Supplementary file 1 [file DataSheet_1.zip › Gut Microbiota Signature in Children with Adenoid Hypertrophy3-hdd-Supplementary Information/Supplementary Table 16.xlsx]

## Sheet: marker.p.valid.rarefac.otu_tabl
OTU ID	HC4	HC6	HC7	HC10	HC11	HC12	HC17	HC18	HC19	HC21	HC23	HC24	HC26	HC31	HC32	HC33	HC34	HC41	HC43	HC44	HC45	HC47	HC48	HC51	HC54	HC57	HC59	HC64	HC66	HC70	HC71	HC72	HC75	HC76	HC77	HC79	HC80	HC83	HC85	HC86	HC87	HC89	HC93	HC94	HC98	HC99	HC100	AH8	AH10
OTU17 (Collinsella)	2.1e-05	0	0.004096	3e-05	0.011701	0.006716	1e-05	1.5e-05	1.3e-05	0.005635	2e-05	0.016555	0.078	0.001486	0.019038	0.005212	0.020124	0.053105	0.023131	0.004762	0.009856	0.022227	0.004648	0.014705	0.006076	0.012411	0	0.02921	0.005436	0.005277	1.3e-05	0.006661	0.005102	0.026116	0	2e-05	0.005282	0.001282	0.086678	0.005133	0.009844	0.000328	0	0.011966	0	0.008035	0.014628	0.001081	6.4e-05
OTU65 (Eggerthella)	0.008311	0.009317	0.000267	0.014015	0.001184	0.002015	0.002118	0.000185	0.000198	0.000435	0.000168	0.001222	0.000988	2.4e-05	0.001493	3.8e-05	0.002599	0.000786	0.000585	0.000125	0.000623	0.000952	0.00041	0.000249	0	0.006777	0.00083	4.7e-05	0.000167	0	0.000234	0.000233	0	0	0.000449	0.001361	8.7e-05	0.000192	4.9e-05	0.000432	0.000504	5.7e-05	0	0.000423	0.00229	2.6e-05	0.000766	0.000233	9.7e-05
OTU154 (Prevotella)	0	0	0	0	0	0	0	0	0	0	0	0	0	0	0	2e-05	0	0	0	0	0	0	0	0	0	0	0	0	0	0.014593	0	0	0	0.031535	0	0	0	0	0	0	0	0	0	0	0	1.9e-05	0	0	0
OTU172 (Pseudomonas)	1e-05	0	0	1.2e-05	0	0	0	0	0	0	0	0	0	0	1.7e-05	0	1.4e-05	0	1.9e-05	9e-06	0	0	0	0	1.1e-05	0	0	0	0	0	1.4e-05	0	0	0	0	1e-05	0	1.7e-05	0	0	0	0	0	0	0	0	0	0.000115	1.9e-05
OTU179 (Gordonibacter)	0.000693	0	6.3e-05	0.000167	0.000216	0	0.000162	0.000162	0	8.8e-05	6.2e-05	0	0.000219	2.3e-05	0.0006	8.1e-05	3.8e-05	0.000105	0	2.9e-05	0.000562	0	0.000308	2.7e-05	0.000186	0.000218	9.8e-05	1.4e-05	0	0	1.6e-05	2.9e-05	0	0	1.8e-05	0.000172	2.4e-05	3.9e-05	0	5.2e-05	0	2.3e-05	0	0	5.3e-05	0	0.000126	2.8e-05	1.5e-05
OTU229 (Pseudomonas)	0	0	0	0	0	0	0	0	0	0	0	0	0	0	0	0	0	0	0	0	0	0	0	0	0	0	0	0	0	0	0	0	0	0	0	0	0	0	0	0	0	0	0	0	0	0	0	0	0
OTU574 (Lachnospiraceae_unclassified)	0	0	0	0	0	0	0	0	0	0	0	0	0	0	0	0	0	0	0	0	0	0	0	0	0	0	0	0	0	0	0	0	0	0	0	0	0	0	0	0	0	0	0	0	0	0	0	0	0
OTU958 (Faecalibacterium)	0	0	0	3.9e-05	1.7e-05	0	6.9e-05	0	0	8.6e-05	0	0	1e-05	0	0	0	0	0	1.9e-05	0	1e-05	0	3.1e-05	9e-06	0.000109	0	5.8e-05	0	0.000148	5.7e-05	0.000249	0	2e-05	3.9e-05	0	0	1.6e-05	0	6.7e-05	0.000204	0	0.000344	0	1.9e-05	4.2e-05	5.1e-05	0.000316	0	0.000103
[truncated: 40 more columns]
