# Supplementary material for: Altered intestinal microbiota enhances adenoid hypertrophy by disrupting the immune balance
Source: Front Immunol. 2023 Nov 28;14:1277351. doi: 10.3389/fimmu.2023.1277351 (PMC10715246; doi:10.3389/fimmu.2023.1277351)
Supplement: Supplementary file 1 [file DataSheet_1.zip › Gut Microbiota Signature in Children with Adenoid Hypertrophy3-hdd-Supplementary Information/Supplementary Table 3.xlsx]

## Sheet: 16S_rRNA_sequencing
SampleID	Raw_Tags	Clean_Tags	Final_Tags	OTU
AH1	123017	86222	73693	269
AH10	102559	71878	45913	403
AH100	109129	77255	55253	349
AH101	123789	87532	81972	265
AH102	81297	58848	50965	304
AH103	62854	45681	43051	210
AH104	102430	79250	72422	236
AH105	107260	74849	62623	278
AH106	64186	45606	35078	371
AH107	88551	63869	56300	411
AH108	91932	71946	66441	243
AH109	65315	45203	40498	178
AH11	112381	73649	60725	143
AH110	115191	78458	72889	264
AH111	92181	65777	51447	350
AH112	114667	81151	65066	346
AH113	68356	49453	41842	254
AH115	120821	85878	71948	309
AH116	128287	92647	67935	478
AH117	128194	91892	65528	381
AH118	122998	88259	61815	400
AH119	132273	97296	76023	366
AH12	101358	71077	50888	249
AH120	133473	92227	86280	254
AH121	149444	102487	86694	349
AH122	131118	93777	70116	398
AH123	125264	90411	79230	223
AH124	155292	108226	87183	418
AH13	97577	67042	48248	209
AH14	101966	70380	51623	313
AH15	55837	38929	20394	182
AH16	106259	74027	53937	280
AH17	99385	77901	49688	353
AH18	97260	71332	60595	289
AH19	83245	57858	33026	291
AH2	102097	69608	57267	253
AH20	115188	78353	65353	293
AH21	107397	71052	64800	223
AH23	121161	81222	68153	329
AH24	100349	68356	42268	170
AH25	89478	62905	49765	182
AH26	99113	70975	63220	275
AH27	173109	124581	104882	386
AH28	110782	79556	61652	316
AH29	143533	101343	79215	286
AH3	83959	59180	42906	326
AH30	96072	66644	48290	321
AH31	142982	103923	88157	297
AH32	101609	73713	48306	357
AH33	141465	97194	84386	317
AH34	128253	90423	70223	293
AH35	126788	88430	58509	338
AH36	132772	93094	70393	278
AH37	108889	78608	63298	194
AH38	100319	71332	62899	255
AH4	135824	92595	84217	199
AH40	155076	100359	91114	409
AH41	94542	62459	56665	108
AH42	99622	66689	54997	223
AH43	125850	87926	70714	385
AH44	127859	88183	66288	272
AH45	122056	81565	72067	302
AH46	140452	91132	74672	326
AH47	102669	67495	53873	234
AH48	124516	84284	68978	244
AH49	111292	76759	58923	260
AH5	95916	70554	46288	242
AH50	93085	64445	49265	422
AH51	99204	68084	44151	312
AH52	61101	42922	30584	337
AH53	57253	41139	38325	77
AH54	77360	53139	46333	295
AH55	95760	60083	42836	330
AH56	69228	46582	41048	165
AH57	64186	43122	35235	280
AH58	68331	49900	47714	215
AH59	59839	42929	34620	204
AH60	66516	47033	40908	259
AH61	75518	53761	47794	229
AH62	68455	48815	35682	244
AH63	57548	40012	30592	243
AH64	85698	58244	48686	329
AH65	84098	57142	49220	264
AH66	89509	59118	52349	208
AH67	123949	87397	75543	321
AH68	133328	93113	88326	227
AH69	94574	63606	53379	310
AH7	99727	68819	53056	275
AH70	113043	77555	64257	272
AH71	90873	60003	48105	439
AH72	117773	83716	73809	377
AH73	115510	80608	64545	388
AH74	113857	78981	64447	264
AH75	112153	75563	65872	170
AH76	118391	80746	69286	315
AH77	102147	73171	69204	265
AH78	97830	68295	56122	246
AH79	107223	77267	59990	395
AH8	115254	81787	62562	297
AH80	93775	69642	59023	241
AH81	119201	83707	79897	360
AH83	111225	79820	62160	390
AH84	102789	72822	59362	365
AH85	104468	75281	62433	283
AH86	119142	83740	67702	348
AH87	96278	70746	51317	456
AH88	117712	85131	64241	421
AH89	114527	76012	62910	272
AH9	90100	61028	48284	293
AH90	96833	64603	52167	283
AH91	102033	71045	50985	361
AH92	103517	73265	54956	331
AH93	106678	75897	57702	338
AH94	106489	74006	58083	371
AH95	93391	66598	55923	309
AH96	94311	65555	53359	311
AH97	99801	69622	49625	293
AH98	100958	64791	48597	332
AH99	105010	72092	55862	308
HC1	109831	94061	87908	266
HC10	95460	79785	72408	307
HC100	69320	58542	49065	301
HC11	80297	69317	62061	399
HC12	90941	78165	72731	242
HC13	101932	87614	80615	192
HC14	69674	59588	58030	213
HC15	85245	72437	69850	274
HC16	71409	61078	54055	302
HC17	86444	73871	67149	336
HC18	85193	71197	68320	321
HC19	70029	59016	56581	183
HC2	70233	60384	57122	192
HC20	78522	66538	64317	130
HC21	87067	74282	67171	315
HC22	70740	59809	53802	325
HC23	65827	56305	47542	346
HC24	95547	80926	76703	244
HC25	106212	91114	81732	372
HC26	91778	77265	69860	251
HC27	65694	56380	51782	256
HC28	114867	98480	89916	240
HC29	84814	72496	65192	296
HC3	73390	61879	56088	271
HC30	73179	62023	54765	329
HC31	89854	77590	71215	242
HC32	90506	75920	65093	301
HC33	85520	73339	64326	350
HC34	92271	77006	71198	259
HC35	106085	91053	77814	376
HC36	99448	83070	75478	256
HC37	121985	105022	100405	239
HC38	91068	78092	71353	337
HC39	79024	66771	63147	297
HC4	98334	84895	81459	275
HC40	100686	84834	82439	310
HC41	91730	75198	67780	242
HC42	75211	62808	57487	212
HC43	82555	69395	62341	291
HC44	90696	76565	72383	333
HC45	110171	93309	82919	370
HC46	95334	78946	70633	263
HC47	67814	55873	54660	223
HC48	84256	71980	63146	378
HC49	123736	80072	74390	173
HC5	95379	80327	75508	307
HC50	111914	82926	75038	316
HC51	132501	97527	93195	336
HC52	51953	43788	42751	197
HC53	77163	64571	59454	285
HC54	110187	81587	75581	324
HC55	54910	46585	41491	325
HC56	115839	85980	72964	378
HC57	104263	74605	72838	287
HC58	57061	47857	43039	369
HC59	55304	47055	42457	292
HC6	91110	76830	72011	270
HC60	60943	49725	44803	237
HC61	109883	94427	86841	284
HC62	90256	77418	74159	186
HC63	90634	76733	69056	308
HC64	80308	67360	59494	299
HC65	70099	58803	49871	331
HC66	72523	61040	47624	338
HC67	81577	69950	62895	211
HC68	82815	70224	62182	229
HC69	116670	99072	86821	234
HC7	87767	76123	64248	410
HC70	103844	87870	69305	446
HC71	78587	66458	55901	248
HC72	96842	83371	71733	416
HC73	70501	61648	42467	400
HC74	71239	61234	57193	293
HC75	67023	56829	48622	362
HC76	70030	60038	50646	359
HC77	107258	92589	80426	350
HC78	60167	51739	43863	234
HC79	74905	64378	56010	298
HC8	82065	69737	59547	295
HC80	85065	72667	68544	236
HC81	104168	87219	83885	178
HC82	90007	76580	69972	284
HC83	84998	72891	64166	342
HC84	80237	69396	55490	383
HC85	71369	59801	50202	172
HC86	55688	44030	37644	235
HC87	67626	58059	55902	179
HC88	67639	57408	48424	361
HC89	64466	54845	44072	330
HC9	114525	95602	92940	272
HC90	52757	44611	36971	252
HC91	63657	55340	50090	164
HC92	72980	62224	56068	305
HC93	76082	63687	60419	69
HC94	78992	66091	61006	276
HC95	70854	60624	46442	195
HC96	78207	67060	53801	331
HC97	77849	63982	60892	337
HC98	128391	97319	85426	341
HC99	99782	82960	78761	390
