# Supplementary material for: Altered intestinal microbiota enhances adenoid hypertrophy by disrupting the immune balance
Source: Front Immunol. 2023 Nov 28;14:1277351. doi: 10.3389/fimmu.2023.1277351 (PMC10715246; doi:10.3389/fimmu.2023.1277351)
Supplement: Supplementary file 1 [file DataSheet_1.zip › Gut Microbiota Signature in Children with Adenoid Hypertrophy3-hdd-Supplementary Information/Supplementary Table 15.xlsx]

## Sheet: HC-AH_train_probability
	AH	HC
HC1	0.851312	0.148688
HC2	0.95202	0.0479798
HC3	0.81746	0.18254
HC5	0.983287	0.0167131
HC8	0.69086	0.30914
HC9	0.97449	0.0255102
HC13	0.905028	0.0949721
HC14	0.992	0.008
HC15	0.816384	0.183616
HC16	0.915068	0.0849315
HC20	0.835544	0.164456
HC22	0.714286	0.285714
HC25	0.946237	0.0537634
HC27	0.98645	0.0135501
HC28	0.967742	0.0322581
HC29	0.944584	0.0554156
HC30	0.310345	0.689655
HC35	0.919308	0.0806916
HC36	0.820652	0.179348
HC37	0.782123	0.217877
HC38	0.981383	0.018617
HC39	1	0
HC40	0.965616	0.034384
HC42	0.986702	0.0132979
HC46	0.889785	0.110215
HC49	0.849866	0.150134
HC50	0.99729	0.00271003
HC52	0.887671	0.112329
HC53	0.934783	0.0652174
HC55	0.929539	0.0704607
HC56	0.837766	0.162234
HC58	0.909574	0.0904255
HC60	0.929619	0.0703812
HC61	0.831956	0.168044
HC62	0.953216	0.0467836
HC63	0.850136	0.149864
HC65	0.855956	0.144044
HC67	0.782991	0.217009
HC68	0.786842	0.213158
HC69	0.893899	0.106101
HC73	0.534247	0.465753
HC74	0.620968	0.379032
HC78	0.923483	0.0765172
HC81	0.670554	0.329446
HC82	0.955923	0.0440771
HC84	0.617284	0.382716
HC88	0.909091	0.0909091
HC90	0.878531	0.121469
HC91	0.704545	0.295455
HC92	0.961111	0.0388889
HC95	0.39782	0.60218
HC96	0.913545	0.0864553
HC97	0.96124	0.0387597
AH1	0.186813	0.813187
AH2	0.0564516	0.943548
AH3	0.0134409	0.986559
AH4	0.0379009	0.962099
AH5	0.0373333	0.962667
AH7	0.176309	0.823691
AH9	0.475806	0.524194
AH11	0.0752688	0.924731
AH15	0.547278	0.452722
AH18	0.0548303	0.94517
AH19	0.0111421	0.988858
AH21	0.00274725	0.997253
AH23	0.0635359	0.936464
AH24	0.812169	0.187831
AH25	0.0225989	0.977401
AH26	0.0384615	0.961538
AH27	0.0305556	0.969444
AH29	0.037037	0.962963
AH30	0.0537634	0.946237
AH31	0.0159574	0.984043
AH32	0.142442	0.857558
AH34	0.0569106	0.943089
AH35	0.394444	0.605556
AH36	0.0736842	0.926316
AH37	0.299451	0.700549
AH38	0.165714	0.834286
AH41	0.230971	0.769029
AH42	0.0212202	0.97878
AH44	0.00291545	0.997085
AH45	0.0640669	0.935933
AH46	0.0235602	0.97644
AH47	0.0134409	0.986559
AH48	0.190083	0.809917
AH50	0.0997067	0.900293
AH52	0.00802139	0.991979
AH53	0.0441989	0.955801
AH54	0.206522	0.793478
AH55	0.94695	0.0530504
AH56	0.0526316	0.947368
AH57	0.116279	0.883721
AH58	0.00276243	0.997238
AH60	0.117962	0.882038
AH61	0.159383	0.840617
AH62	0.512887	0.487113
AH63	0.602241	0.397759
AH66	0.138122	0.861878
AH67	0	1
AH69	0.00274725	0.997253
AH70	0.00278552	0.997214
AH72	0.00874636	0.991254
AH73	0.0108696	0.98913
AH74	0.057377	0.942623
AH76	0.121884	0.878116
AH77	0.015544	0.984456
AH81	0.113314	0.886686
AH83	0.0196078	0.980392
AH88	0.00274725	0.997253
AH89	0.110803	0.889197
AH91	0.00259067	0.997409
AH92	0.0366197	0.96338
AH96	0.00895522	0.991045
AH97	0.00257732	0.997423
AH98	0.136986	0.863014
AH99	0.0138889	0.986111
AH100	0.0133333	0.986667
AH101	0.0368272	0.963173
AH106	0.151934	0.848066
AH108	0.00540541	0.994595
AH110	0.0271739	0.972826
AH111	0.0117647	0.988235
AH112	0.00522193	0.994778
AH113	0.224599	0.775401
AH116	0.104683	0.895317
AH118	0.0126263	0.987374
AH120	0.0648968	0.935103
AH121	0.0322581	0.967742
AH124	0.0481586	0.951841
