# Supplementary material for: Altered intestinal microbiota enhances adenoid hypertrophy by disrupting the immune balance
Source: Front Immunol. 2023 Nov 28;14:1277351. doi: 10.3389/fimmu.2023.1277351 (PMC10715246; doi:10.3389/fimmu.2023.1277351)
Supplement: Supplementary file 1 [file DataSheet_1.zip › Gut Microbiota Signature in Children with Adenoid Hypertrophy3-hdd-Supplementary Information/Supplementary Table 14.xlsx]

## Sheet: marker.p.rarefac.otu_genus
OTU ID	HC1	HC2	HC3	HC5	HC8	HC9	HC13	HC14	HC15	HC16	HC20	HC22	HC25	HC27	HC28	HC29	HC30	HC35	HC36	HC37	HC38	HC39	HC40	HC42	HC46	HC49	HC50	HC52	HC53	HC55	HC56	HC58	HC60	HC61	HC62	HC63	HC65	HC67	HC68	HC69	HC73	HC74	HC78	HC81	HC82	HC84	HC88	HC90	HC91
OTU17 (Collinsella)	2.5e-05	4.6e-05	0.093618	0.035832	0.024595	2.8e-05	1.3e-05	0.004997	0.029586	1.8e-05	0	0.03485	0.015356	1.5e-05	0.004812	1.5e-05	0.013728	0.01735	0.073508	1e-05	0.009218	0.017165	0.074882	4.5e-05	5e-05	0.088611	0.008348	0	0.0121	0.029863	0.007957	0.012806	0.035092	3.6e-05	1.4e-05	3.2e-05	0.010487	3.4e-05	0.002432	0.002604	0.001818	0	0.001382	0	0.001947	0.000147	0.006783	0.002096	3.5e-05
OTU65 (Eggerthella)	0.022143	0.006429	0.015556	0.002397	0.00635	0.002074	0.0163	0.020898	0.001571	0.013321	0.002436	0.006198	0.004035	0.003615	0.003314	0.002198	0.000279	0.015988	0.001466	0.004663	0.001721	0.003662	0.000525	0.047583	0.004722	0.000515	0.003523	0.002046	0.002168	0.00161	0.002193	2.4e-05	0.001381	0.00089	0.002114	0.000718	0.000505	0.000453	0.002921	8.7e-05	7.4e-05	0.00064	9.6e-05	0.0012	0.004877	0	4.7e-05	0.000101	0.000319
OTU154 (Prevotella)	0	0	0	0	0	0	0	0	0	0	0	0	0	0	0	0	0	0	0	0	0	0	0	0	0	0	0	0	0	0	0	0	0	0	0	0	0	0	0	0	0	0	0	0	0	0	0	0	0
OTU172 (Pseudomonas)	1.9e-05	0	3e-05	8e-06	3.6e-05	9e-06	1.4e-05	0	0	0	0	2.1e-05	0	0	9e-06	0	4e-05	0	0	0	0	0	0	0	0	0	0	0	0	0	0	0	0	7e-06	0	0	0	0	0	0	0	0	0	0	1.1e-05	0	0	0	0
OTU179 (Gordonibacter)	0.000702	0	0.000671	0.000196	0.000226	0.000231	0	0.000608	0.00043	0.000474	0	0	0.000361	0.000789	0.000185	0.000217	0	0.000484	0.000255	2.6e-05	0.0003	0.000472	0.000263	0.001598	0.000408	0	0.000625	2.2e-05	7.8e-05	0.000159	0.000209	0.000111	0.000445	0.000123	1.2e-05	0.000159	4.3e-05	1.7e-05	0.000178	0	0	1.5e-05	2.3e-05	0	0.000265	0	2.4e-05	0	0
OTU229 (Pseudomonas)	0	0	0	0	0	0	0	0	0	0	0	0	0	0	0	0	0	0	0	0	0	0	0	0	0	0	0	0	0	0	0	0	0	0	0	0	0	0	0	0	0	0	0	0	0	0	0	0	0
OTU574 (Lachnospiraceae_unclassified)	3.8e-05	1.6e-05	1.9e-05	0	0	0	0	0	8.3e-05	9e-05	0	4.2e-05	4.4e-05	0	0	0	0	0	6.4e-05	0	0	0	1.4e-05	0	0.000118	0	1.6e-05	0	1.8e-05	3e-05	0	0	0	0	0	0	1.5e-05	0	1.7e-05	0	0	0	0	0	0	1.6e-05	0	0	0
OTU958 (Faecalibacterium)	0	0.000189	0	8.9e-05	0.000193	4.6e-05	1e-05	4.1e-05	0.000161	2e-05	0	0	5.2e-05	0	0.000123	0.000356	3e-05	0.000721	1.5e-05	0.000422	1.1e-05	1.1e-05	5.2e-05	0	7.1e-05	0	2.3e-05	7e-05	6.7e-05	4.1e-05	0.000902	4.5e-05	0.000156	4.7e-05	0	0.000274	0.000302	7.2e-05	0.000706	0.000169	0.000599	0.00021	0.000253	0	6.7e-05	0.000324	0.000137	4.9e-05	0.000201
[truncated: 81 more columns]
