# Supplementary material for: Altered intestinal microbiota enhances adenoid hypertrophy by disrupting the immune balance
Source: Front Immunol. 2023 Nov 28;14:1277351. doi: 10.3389/fimmu.2023.1277351 (PMC10715246; doi:10.3389/fimmu.2023.1277351)
Supplement: Supplementary file 1 [file DataSheet_1.zip › Gut Microbiota Signature in Children with Adenoid Hypertrophy3-hdd-Supplementary Information/Supplementary Table 2.xlsx]

## Sheet: Sheet1
Group	IL-5	IFN-α	IL-2	IL-6	IL-1β	IL-10	IFN-γ	IL-8	IL-17	IL-4	IL-12P70	TNF-α
AH	3.961	5.871	4.512	12.577	16.006	4.775	4.98	0	18.594	1.625	1.386	27.898
AH	1.813	6.629	3.268	5.448	0.731	1.787	2.181	9.718	5.373	1.572	1.7	23.936
AH	1.915	6.521	2.122	5.014	1.66	2	45.122	0	6.848	1.468	1.407	9.601
AH	2.556	1.623	1.182	1.876	1.66	1.377	6.697	0	29.208	1.243	2.009	2.076
AH	2.229	8.739	3.192	6.381	2.193	1.703	3.406	0	5.373	1.529	1.364	20.074
AH	1.813	1.556	1.213	1.146	0.087	0.851	4.98	0	1.941	1.218	1.841	1.817
AH	4.084	2.449	1.438	1.146	7.431	1.143	2.514	0	12.25	1.367	1.888	4.212
AH	5.484	3.195	2.63	2.398	16.824	2.396	5.823	0	8.815	1.616	1.864	5.743
AH	1.24	3.052	1.405	1.684	3.364	1.337	2.346	0	9.306	1.333	1.654	6.315
AH	1.915	1.49	0.881	0.649	0.007	0.851	3.221	0	2.918	1.202	1.473	1.174
AH	1.813	3.338	1.739	3.08	1.409	1.143	2.021	0	9.797	1.292	1.495	7.981
AH	3.718	5.581	2.302	2.82	4.314	1.298	4.775	0	2.918	1.426	1.495	10.628
AH	1.813	3.843	1.705	2.523	6.004	1.337	4.173	0	5.373	1.35	1.518	7.617
AH	3.597	2.484	1.705	20.32	4.975	1.787	1.564	0	10.288	1.358	1.654	5.517
AH	1.813	9.588	4.591	7.232	2.474	2.485	8.29	13.425	4.39	1.944	1.864	36.533
AH	2.337	3.123	1.47	1.684	7.797	1.661	5.188	0.121	14.696	1.3	1.518	3.097
AH	2.123	2.909	1.47	1.609	0.537	1.457	4.572	0	13.718	1.21	1.563	3.493
AH	3.839	16.898	7.084	13.849	18.886	3.129	17.293	17.45	31.598	2.425	3	39.257
AH	2.123	1.49	1.182	1.146	2.193	1.143	3.593	0	7.832	1.186	1.585	2.254
AH	1.615	1.623	1.373	9.277	1.409	1.298	18.347	0	3.898	1.259	1.364	3.294
AH	2.445	6.377	2.704	4.397	1.409	1.538	2.021	1.298	4.881	1.409	1.77	15.77
AH	3.008	2.169	1.245	1.319	2.474	0.851	5.61	0	6.848	1.275	1.746	2.254
AH	1.518	7.204	5.749	8.453	2.763	2.576	3.039	2.413	7.34	2	1.723	45.255
AH	1.713	1.893	1.12	1.498	0.731	1.068	58.011	0	2.429	1.186	1.654	2.344
AH	3.718	1.996	1.405	1.18	1.409	1.259	4.371	0	9.797	1.317	1.585	4.746
AH	4.966	2.696	2.087	2.357	14.384	2.174	5.398	0	8.815	1.451	1.961	5.63
AH	1.813	2.031	1.182	1.146	1.922	0.714	2.514	0	1.455	1.13	1.407	2.527
AH	2.123	1.556	1.405	1.112	3.06	1.031	2.181	0	7.832	1.21	1.54	1.733
AH	1.713	13.333	4.314	7.789	3.991	1.957	2.861	0	10.288	1.715	1.912	33.359
AH	2.337	2.413	1.089	1.112	3.06	1.143	3.406	0	14.207	1.123	1.495	2.165
HC	2.667	3.662	2.087	2.439	6.004	1.377	2.861	0	5.373	1.375	1.631	5.405
HC	1.424	10.15	3.268	5.594	3.06	1.337	1.712	2.591	5.373	1.468	1.054	19.781
HC	2.667	4.929	2.483	2.949	3.674	1.068	2.514	0	6.848	1.333	1.114	10.369
HC	2.893	4.893	1.503	2.153	1.66	1.337	3.593	3.146	0	1.375	1.585	9.221
HC	1.813	6.304	3.421	4.68	3.991	1.829	3.039	0	5.373	1.661	1.585	19.927
HC	1.331	1.523	1.089	0.981	1.169	1.457	10.921	0	0	1.138	1.343	2.344
HC	1.915	4.929	1.671	1.498	0.537	0.649	3.977	0	5.373	1.235	1.518	8.472
HC	1.331	1.656	1.182	0.825	3.674	0.681	2.181	0	0.495	1.099	1.258	2.076
HC	2.779	2.449	1.503	1.498	1.169	0.994	5.398	0	0	1.21	1.343	2.62
HC	4.208	2.239	1.739	1.876	8.165	2.043	4.173	0	5.373	1.284	1.364	4.108
HC	1.813	1.59	1.373	1.354	2.763	1.259	4.173	0	0	1.154	1.386	3.797
HC	1.813	2.731	1.671	2.275	7.069	2.087	2.181	12.248	8.815	1.308	1.195	2.62
HC	3.597	2.204	1.276	1.426	2.763	1.497	7.145	0	1.941	1.226	1.321	3
HC	3.241	1.556	1.029	1.426	1.409	1.181	1.564	0	3.898	1.243	1.912	1.817
HC	1.813	2.065	1.059	0.464	3.674	1.068	2.181	12.833	7.832	1.284	0.995	2.435
HC	2.445	2.169	1.705	2.073	1.409	0.958	2.181	0	0.495	1.275	1.518	4.424
HC	2.667	5.943	2.302	3.887	2.474	1.538	5.823	0	3.898	1.477	1.817	12.61
HC	1.713	4.168	1.705	1.954	3.364	1.106	6.039	0	2.429	1.375	1.3	7.496
HC	5.095	3.662	1.705	3.389	3.06	1.744	9.708	0	6.356	1.292	1.279	6.2
HC	17.998	10.605	3.884	7.03	3.991	2.485	4.173	0	11.269	1.925	1.518	25.906
HC	2.556	7.204	3.69	9.899	6.355	3.365	55.554	0	3.898	1.679	1.746	20.808
HC	1.331	6.881	1.245	1.462	0.731	1.068	12.66	0	1.941	1.375	1.321	11.019
HC	2.893	3.915	2.23	4.164	4.975	1.22	2.181	0	1.455	1.35	1.495	8.472
HC	5.878	5.002	2.23	2.906	23.909	1.871	12.66	47.865	24.403	1.897	1.746	7.617
HC	9.301	13.98	7.328	12.841	42.643	6.701	5.61	23.464	11.269	2.605	4.463	37.012
HC	1.518	4.132	1.911	2.481	2.193	1.181	2.686	0	0	1.375	1.451	6.664
HC	2.667	4.639	1.438	2.398	1.409	0.958	2.514	0	3.898	1.267	1.237	6.664
HC	2.337	9.306	2.741	3.659	3.674	1.661	2.686	2.072	14.207	1.944	1.864	22.736
HC	1.915	1.556	1.089	1.284	0.731	1.337	3.221	0	0	1.162	1.429	3
HC	3.477	2.031	1.308	1.079	4.314	1.497	3.221	0	0	1.243	1.608	2.904
