# Supplementary material for: Altered intestinal microbiota enhances adenoid hypertrophy by disrupting the immune balance
Source: Front Immunol. 2023 Nov 28;14:1277351. doi: 10.3389/fimmu.2023.1277351 (PMC10715246; doi:10.3389/fimmu.2023.1277351)
Supplement: Supplementary file 1 [file DataSheet_1.zip › Gut Microbiota Signature in Children with Adenoid Hypertrophy3-hdd-Supplementary Information/Supplementary Table 9.xlsx]

## Sheet: class.Wilcoxon_rank_sum_unpaire
ID	AH.median	AH.mean	AH.se	HC.median	HC.mean	HC.se	p-value	z-score	Sig_mark	q-value	fixp	fixps
Bacilli	0.0127(0.0052,0.0239)	0.0292969	0.00743434	0.0337(0.0108,0.0755)	0.0608023	0.00790821	8.58261e-07	-4.92163	***	8.58261e-06	<0.0001	***<0.0001
Negativicutes	0.02(0.0068,0.0365)	0.0376071	0.00596623	0.0078(0.0009,0.0328)	0.0271434	0.00477498	0.00166057	-3.14505	**	0.00553524	0.0017	** 0.0017
Coriobacteriia	0.0014(0.0005,0.0037)	0.00401146	0.000743384	0.0095(0.0032,0.0231)	0.0185258	0.00228383	6.42342e-16	-8.08101	***	1.28468e-14	<0.0001	***<0.0001
Verrucomicrobiae	<0.0001(<0.0001,0.0006)	0.00352794	0.00147121	<0.0001(<0.0001,0.0024)	0.017517	0.00598206	0.00512543	-2.79904	**	0.0146441	0.0051	** 0.0051
Saccharimonadia	0.0001(<0.0001,0.0004)	0.000514975	0.000118278	0.0004(0.0001,0.0014)	0.00144559	0.000307574	4.11557e-05	-4.10089	***	0.000205778	<0.0001	***<0.0001
Alphaproteobacteria	<0.0001(<0.0001,<0.0001)	0.000275866	0.00017976	<0.0001(<0.0001,<0.0001)	0.00013528	6.24763e-05	0.0297854	-2.17293	*	0.0677972	0.0298	* 0.0298
