# Supplementary material for: Altered intestinal microbiota enhances adenoid hypertrophy by disrupting the immune balance
Source: Front Immunol. 2023 Nov 28;14:1277351. doi: 10.3389/fimmu.2023.1277351 (PMC10715246; doi:10.3389/fimmu.2023.1277351)
Supplement: Supplementary file 1 [file DataSheet_1.zip › Gut Microbiota Signature in Children with Adenoid Hypertrophy3-hdd-Supplementary Information/Supplementary Table 13.xlsx]

## Sheet: KEGG (module)
Biomaker_names	Logarithm value	Groups	LDA_value	P_value
M00210_Putative_ABC_transport_system	4.50268			-
M00349_Microcin_C_transport_system	3.85831			-
M00183_RNA_polymerase_bacteria	4.9159	HC	3.2515	0.00552583
M00175_Nitrogen_fixation_N2____ammonia	3.41861			-
M00002_Glycolysis_core_module_involving_three_carbon_compounds	4.95377	HC	3.25574	1.87e-05
M00005_PRPP_biosynthesis_ribose_5P____PRPP	5.0035	HC	3.40486	0.0170785
M00241_Vitamin_B12_transport_system	3.85496			-
M00271_PTS_system_beta_glucosides_specific_II_component	4.42715			-
M00156_Complex_IV_Cytochrome_c_oxidase_cytochrome_c_oxidase_cbb3_type	2.41721	HC	2.03144	7.04e-13
M00346_Formaldehyde_assimilation_serine_pathway	4.75317			-
M00317_Manganese_iron_transport_system	3.88006			-
M00035_Methionine_degradation	4.91722			-
M00329_Multiple_protein_transport_system	0			-
M00287_PTS_system_galactosamine_specific_II_component	3.81351			-
M00106_Conjugated_bile_acid_biosynthesis_choloyl_CoA____taurocholate_glycocholate	4.68052			-
M00126_Tetrahydrofolate_biosynthesis_GTP____THF	4.74226			-
M00232_General_L_amino_acid_transport_system	3.78482			-
M00211_Putative_ABC_transport_system	4.37995	AH	3.42626	0.00480796
M00101_Cholesterol_biosynthesis_FPP____cholesterol	2.29509	HC	2.07447	3.03e-10
M00152_Complex_III_Cytochrome_bc1_complex	2.4327			-
M00267_PTS_system_N_acetylglucosamine_specific_II_component	4.07835			-
M00030_Lysine_biosynthesis_2_oxoglutarate____2_aminoadipate____lysine	4.07752			-
M00072_Oligosaccharyltransferase	1.17365			-
M00038_Tryptophan_metabolism_tryptophan____kynurenine____2_aminomuconate	2.21173	HC	2.19274	3.02e-08
M00145_Complex_I_NADH_dehydrogenase_NADH_dehydrogenase_I_diaphorase_subunit_of_the_bidirectional_hydrogenase	1.03529			-
M00033_Ectoine_biosynthesis	4.74894			-
M00366_C10_C20_isoprenoid_biosynthesis_plants	4.56657			-
M00131_Inositol_phosphate_metabolism_Ins_1345_P4____Ins_134_P3____myo_inositol	4.1831			-
M00335_Sec_secretion_system	4.9073	HC	3.28754	0.00202021
M00227_Glutamine_transport_system	3.92115			-
M00310_Pyruvate_ferredoxin_oxidoreductase	3.90729			-
M00216_Putative_multiple_sugar_transport_system	3.83514			-
M00176_Sulfur_reduction_sulfate____H2S	4.06813			-
M00178_Ribosome_bacteria	4.90673	HC	3.27278	0.00250269
M00096_C5_isoprenoid_biosynthesis_non_mevalonate_pathway	4.92477			-
M00279_PTS_system_galactitol_specific_II_component	4.47685	AH	3.44977	0.0319346
M00307_Pyruvate_oxidation_pyruvate____acetyl_CoA	4.31644	HC	3.02769	0.0319346
M00086_beta_Oxidation_acyl_CoA_synthesis	5.07662			-
M00081_Pectin_degradation	4.24564	AH	3.40229	0.00209418
M00235_Arginine_ornithine_transport_system	1.92561			-
M00104_Bile_acid_biosynthesis_cholesterol____cholate	0.691663	AH	2.59458	3.6e-13
M00019_Leucine_biosynthesis_pyruvate____2_oxoisovalerate____leucine	4.97831	HC	3.00494	0.0353305
M00172_C4_dicarboxylic_acid_cycle_NADP_malic_enzyme_type	4.68005			-
M00338_Cysteine_biosynthesis_homocysteine_serine____cysteine	3.68107			-
M00008_Entner_Doudoroff_pathway_glucose_6P____glyceraldehyde_3P_pyruvate	4.74634			-
M00026_Histidine_biosynthesis_PRPP____histidine	4.88071			-
M00234_Cystine_transport_system	4.0064			-
M00201_alpha_Glucoside_transport_system	2.09109			-
M00336_Twin_arginine_translocation_Tat_system	4.46169			-
M00298_Multidrug_hemolysin_transport_system	3.5325			-
M00083_Fatty_acid_biosynthesis_elongation	4.94454	HC	3.34089	0.0277436
M00323_Urea_transport_system	3.54322			-
M00252_Lipooligosaccharide_transport_system	1.30726			-
M00238_D_Methionine_transport_system	4.837			-
M00129_Ascorbate_biosynthesis_animals_glucose_1P____ascorbate	4.65394			-
M00017_Methionine_biosynthesis_apartate____homoserine____methionine	4.87063			-
M00123_Biotin_biosynthesis_pimeloyl_CoA____biotin	4.776	AH	3.25638	0.0231141
M00325_alpha_Hemolysin_cyclolysin_transport_system	4.31774			-
M00014_Glucuronate_pathway_uronate_pathway	4.75029			-
M00314_Bacitracin_transport_system	2.51015			-
M00037_Melatonin_biosynthesis_tryptophan____serotonin____melatonin	1.18854			-
M00127_Thiamine_biosynthesis_AIR____thiamine_P_thiamine_2P	4.82482			-
M00124_Pyridoxal_biosynthesis_erythrose_4P____pyridoxal_5P	4.66701			-
M00320_Lipopolysaccharide_export_system	4.49026			-
M00189_Molybdate_transport_system	4.67059			-
M00259_Heme_transport_system	3.90004			-
M00208_Glycine_betaine_proline_transport_system	4.153			-
M00237_Branched_chain_amino_acid_transport_system	4.80134			-
M00052_Pyrimidine_ribonucleotide_biosynthesis_UMP____UDP_UTPCDP_CTP	4.88025			-
M00290_Holo_TFIIH_complex	1.06176			-
M00125_Riboflavin_biosynthesis_GTP____riboflavin_FMN_FAD	4.6799			-
M00272_PTS_system_arbutin_cellobiose_and_salicin_specific_II_component	3.99252			-
M00020_Serine_biosynthesis_glycerate_3P____serine	4.9985			-
M00229_Arginine_transport_system	3.89727			-
M00224_Putative_phosphonate_transport_system	3.84145			-
M00326_RTX_toxin_transport_system	3.80927			-
M00225_Lysine_arginine_ornithine_transport_system	3.85272			-
M00003_Gluconeogenesis_oxaloacetate____fructose_6P	4.92411			-
M00001_Glycolysis_Embden_Meyerhof_pathway_glucose____pyruvate	5.0372	HC	3.07353	0.0342263
M00270_PTS_system_trehalose_specific_II_component	4.16718			-
M00343_Archaeal_proteasome	0.572919	HC	2.61459	5.3e-24
M00256_Cell_division_transport_system	4.89508			-
M00333_Type_IV_secretion_system	4.50224			-
M00217_D_Allose_transport_system	2.6627			-
M00115_NAD_biosynthesis_aspartate____NAD	4.84994	HC	3.19372	0.0237692
M00324_Dipeptide_transport_system	3.88793			-
M00321_Bicarbonate_transport_system	0			-
M00167_Reductive_pentose_phosphate_cycle_glyceraldehyde_3P____RuBP	4.90372			-
M00233_Glutamate_transport_system	3.87036			-
M00151_Complex_III_Cytochrome_bc1_complex	2.76688	HC	2.18577	0.00196277
M00331_Type_II_general_secretion_system	3.81053			-
M00051_Uridine_monophosphate_biosynthesis_glutamine_PRPP____UMP	4.93646	HC	3.1905	0.01118
M00319_Manganese_zinc_iron_transport_system	2.95748			-
M00302_2_Aminoethylphosphonate_transport_system	3.03996			-
M00296_BER_complex	0			-
M00308_Semi_phosphorylative_Entner_Doudoroff_pathway_gluconate____glyceraldehyde_3P_pyruvate	4.79971			-
M00255_Lipoprotein_releasing_system	4.73287			-
M00276_PTS_system_mannose_specific_II_component	4.51026			-
M00301_Mannopine_transport_system	0			-
M00204_Trehalose_maltose_transport_system	2.5897			-
M00242_Zinc_transport_system	4.82128			-
M00251_Teichoic_acid_transport_system	4.31117			-
M00135_GABA_biosynthesis_eukaryotes_putrescine____GABA	4.29869			-
M00304_PTS_system_fructose_specific_II_component	2.02993			-
M00197_Putative_sugar_transport_system	4.76764			-
M00226_Histidine_transport_system	3.85285			-
M00347_Methanogenesis_formate____methane	3.60469			-
M00153_Cytochrome_bd_complex	4.58586			-
M00095_C5_isoprenoid_biosynthesis_mevalonate_pathway	4.08876			-
M00018_Threonine_biosynthesis_apartate____homoserine____threonine	4.87699	HC	3.1544	0.0200683
M00315_Putative_ABC_transport_system	3.00024	HC	2.46829	0.00250268
M00193_Putative_spermidine_putrescine_transport_system	4.26584			-
M00299_Spermidine_putrescine_transport_system	4.81686			-
M00361_Nucleotide_sugar_biosynthesis_eukaryotes	4.84453			-
M00250_Lipopolysaccharide_transport_system	4.28714	AH	3.1442	0.0239021
M00010_Citrate_cycle_first_carbon_oxidation	4.87688			-
M00223_Phosphonate_transport_system	3.97878			-
M00042_Catecholamine_biosynthesis_tyrosine____dopamine____noradrenaline____adrenaline	0.648249			-
M00171_C4_dicarboxylic_acid_cycle_NAD_malic_enzyme_type	4.51745			-
M00120_Coenzyme_A_biosynthesis_pantothenate____CoA	4.73803	HC	3.15534	0.00156594
M00144_Complex_I_NADH_dehydrogenase_NADH_dehydrogenase_I	4.55454			-
M00029_Urea_cycle	4.84072			-
M00214_Methyl_galactoside_transport_system	4.58815			-
M00240_Iron_complex_transport_system	5.2673			-
M00047_Creatine_pathway	2.2758			-
M00273_PTS_system_fructose_specific_II_component	4.57765			-
M00034_Methionine_salvage_pathway	4.4529			-
M00082_Fatty_acid_biosynthesis_initiation	4.80853			-
M00375_Hydroxypropionate_hydroxybutylate_cycle	4.44655			-
M00004_Pentose_phosphate_pathway_Pentose_phosphate_cycle	4.9604			-
M00303_PTS_system_N_acetylmuramic_acid_specific_II_component	4.04532			-
M00200_Sorbitol_mannitol_transport_system	1.12745	HC	2.10151	4.4e-09
M00075_N_glycan_biosynthesis_complex_type	1.51252			-
M00049_Adenine_nucleotide_biosynthesis_IMP____ADP_dADPATP_dATP	4.92413	HC	3.03318	0.0229849
M00218_Fructose_transport_system	1.87533			-
M00350_Capsaicin_biosynthesis_L_Phenylalanine____Capsaicin	0.739563			-
M00036_Leucine_degradation_leucine____acetoacetate_acetyl_CoA	4.34256	HC	2.92569	0.0426137
M00173_Reductive_citric_acid_cycle_Arnon_Buchanan_cycle	4.63176			-
M00006_Pentose_phosphate_pathway_oxidative_phase_glucose_6P____ribulose_5P	4.69096			-
M00239_Peptides_nickel_transport_system	5.06224			-
M00356_Methanogenesis_methanol____methane	3.19465			-
M00133_Polyamine_biosynthesis_arginine____agmatine____putrescine____spermidine	4.50442			-
M00245_Cobalt_transport_system	4.28843			-
M00099_Sphingosine_biosynthesis	2.32098	HC	2.27793	5.32e-13
M00213_L_Arabinose_transport_system	3.85011			-
M00117_Ubiquinone_biosynthesis_prokaryotes_chorismate____ubiquinone	4.28079			-
M00154_Complex_IV_Cytochrome_c_oxidase_cytochrome_c_oxidase	1.76316	HC	2.35659	9.5e-07
M00121_Heme_biosynthesis_glutamate____protoheme_siroheme	4.62954			-
M00306_PTS_system_fructose_specific_II_like_component	4.20244			-
M00260_DNA_polymerase_III_complex_bacteria	4.90917	HC	3.22205	0.00379691
M00334_Type_VI_secretion_system	3.83001			-
M00194_Maltose_maltodextrin_transport_system	4.76764			-
M00009_Citrate_cycle_TCA_cycle_Krebs_cycle	4.65453			-
M00162_Cytochrome_b6f_complex	0.8666			-
M00066_Lactosylceramide_biosynthesis	1.94885			-
M00168_CAM_Crassulacean_acid_metabolism_dark	4.4471			-
M00157_F_type_ATPase_bacteria	4.92488			-
M00376_3_Hydroxypropionate_bicycle	4.53838			-
M00192_Putative_thiamine_transport_system	3.93231			-
M00266_PTS_system_maltose_and_glucose_specific_II_component	4.14126			-
M00027_GABA_gamma_Aminobutyrate_shunt	4.14817			-
M00300_Putrescine_transport_system	3.83348			-
M00063_CMP_KDO_biosynthesis	4.5341			-
M00219_AI_2_transport_system	3.31916			-
M00061_Uronic_acid_metabolism	4.58285	AH	3.41563	0.0047126
M00023_Tryptophan_biosynthesis_chorismate____tryptophan	4.76053			-
M00313_indolepyruvate_ferredoxin_oxidoreductase	4.42859			-
M00046_beta_Alanine_biosynthesis_cytosine_uracil____beta_alanine	4.15067			-
M00155_Complex_IV_Cytochrome_c_oxidase_cytochrome_o_ubiquinol_oxidase_cytochrome_c_oxidase_quinol_oxidase_polypeptide	3.32033			-
M00119_Pantothenate_biosynthesis_valine_L_aspartate____pantothenate	4.7923			-
M00206_Cellobiose_transport_system	3.39195			-
M00012_Glyoxylate_cycle	4.72207			-
M00205_N_Acetylglucosamine_transport_system	4.25876			-
M00278_PTS_system_sorbose_specific_II_component	3.8971			-
M00281_PTS_system_lactose_specific_II_component	3.36193	HC	2.81459	0.000153589
M00091_Phosphatidylcholine_PC_biosynthesis_PE____PC	1.01561			-
M00007_Pentose_phosphate_pathway_non_oxidative_phase_fructose_6P____ribose_5P	5.08554			-
M00358_Coenzyme_M_biosynthesis	2.85137			-
M00024_Phenylalanine_biosynthesis_chorismate____phenylalanine	4.42304			-
M00230_Glutamate_aspartate_transport_system	3.88258			-
M00372_Abscisic_acid_biosynthesis_beta_carotene____abscisic_acid	0.389477			-
M00077_Chondroitin_sulfate_degradation	4.05644			-
M00114_Ascorbate_biosynthesis_plants_glucose_6P____ascorbate	4.49473			-
M00318_Iron_zinc_copper_transport_system	3.3415	HC	2.94131	3.44e-07
M00159_V_type_ATPase_prokaryotes	4.76353			-
M00231_Octopine_nopaline_transport_system	1.69044			-
M00188_Sulfonate_nitrate_taurine_transport_system	4.95466			-
M00116_Menaquinone_biosynthesis_chorismate____menaquinone	4.45523			-
M00345_Formaldehyde_assimilation_ribulose_monophosphate_pathway	5.01722			-
M00360_Aminoacyl_tRNA_biosynthesis_prokaryotes	4.92983	HC	3.29048	0.00182566
M00246_Nickel_transport_system	4.28842			-
M00207_Multiple_sugar_transport_system	5.27186			-
M00243_Manganese_iron_transport_system	2.92225	HC	2.50853	0.00593912
M00045_Histidine_degradation_histidine____N_formiminoglutamate____glutamate	4.41278			-
M00277_PTS_system_N_acetylgalactosamine_specific_II_component	3.87993			-
M00065_GPI_anchor_biosynthesis_core_oligosaccharide	0			-
M00312_2_oxoisovalerate_ferredoxin_oxidoreductase	0.338602			-
M00107_Steroid_hormone_biosynthesis_cholesterol____prognenolone____progesterone	1.50869	HC	2.15134	6.14e-14
M00097_beta_Carotene_biosynthesis_GGAP____beta_carotene	2.52191	HC	2.10877	4.17e-07
M00089_Triacylglycerol_biosynthesis	4.40849			-
M00311_2_oxoglutarate_ferredoxin_oxidoreductase	4.70664			-
M00134_Polyamine_biosynthesis_arginine____ornithine____putrescine	4.16303			-
M00022_Shikimate_pathway_phosphoenolpyruvate_erythrose_4P____chorismate	4.9032	HC	3.11948	0.00474419
M00339_RaxAB_RaxC_type_I_secretion_system	3.19093			-
M00021_Cysteine_biosynthesis_serine____cysteine	4.80002			-
M00212_Ribose_transport_system	4.99144	AH	3.73016	0.0430531
M00140_C1_unit_interconversion_prokaryotes	4.91159	HC	3.21898	0.0118826
M00305_PTS_system_2_O_A_mannosyl_D_glycerate_specific_II_component	2.68303			-
M00090_Phosphatidylcholine_PC_biosynthesis_choline____PC	2.83414			-
M00079_Keratan_sulfate_degradation	4.67575			-
M00199_Lactose_L_arabinose_transport_system	3.71521	AH	2.74421	0.00163644
M00355_Spliceosome_35S_U5_snRNP	0.860411			-
M00186_Putative_tungstate_transport_system	2.66815			-
M00039_Lignin_biosynthesis_cinnamate____lignin	1.20123			-
M00053_Pyrimidine_deoxyribonuleotide_biosynthesis_CDP_CTP____dCDP_dCTPdTDP_dTTP	4.82765			-
M00236_Polar_amino_acid_transport_system	5.20075			-
M00150_Complex_II_succinate_dehydrogenase_fumarate_reductase_fumarate_reductase	4.32553			-
M00249_Capsular_polysaccharide_transport_system	2.26993			-
M00093_Phosphatidylethanolamine_PE_biosynthesis_PA____PS____PE	4.822			-
M00283_PTS_system_ascorbate_specific_II_component	4.35469			-
M00060_Lipopolysaccharide_biosynthesis_KDO2_lipid_A	4.54637			-
M00332_Type_III_secretion_system	3.78894			-
M00028_Ornithine_biosynthesis_glutamate____ornithine	4.57947			-
M00342_Bacterial_proteasome	3.90958			-
M00269_PTS_system_sucrose_specific_II_component	4.15012			-
M00128_Ubiquinone_biosynthesis_eukaryotes_chorismate____ubiquinone	3.38551			-
M00016_Lysine_biosynthesis_aspartate____lysine	4.96926			-
M00040_Tyrosine_biosynthesis_prephanate____pretyrosine____tyrosine	4.127			-
M00377_Reductive_acetyl_CoA_pathway_Wood_Ljungdahl_pathway	4.73921	HC	3.08449	0.00783601
M00344_Formaldehyde_assimilation_xylulose_monophosphate_pathway	4.83483			-
M00359_Aminoacyl_tRNA_biosynthesis_eukaryotes	4.94072	HC	3.29471	0.00150934
M00253_Sodium_transport_system	3.46371			-
M00322_Neutral_amino_acid_transport_system	0			-
M00268_PTS_system_arbutin_like_II_component	4.18082			-
M00032_Lysine_degradation_lysine____saccharopine____acetoacetyl_CoA	3.9879			-
M00118_Glutathione_biosynthesis_glutamate____glutathione	4.06728			-
M00209_Osmoprotectant_transport_system	4.27973			-
M00316_Manganese_transport_system	1.45217			-
M00015_Proline_biosynthesis_glutamate____proline	4.87525			-
M00328_Hemophore_metalloprotease_transport_system	3.15344	AH	2.635	0.0309916
M00244_Zinc_manganese_transport_system	4.02125			-
M00221_Simple_sugar_transport_system	5.05021			-
M00174_Methane_oxidation_methylotroph_methane____CO2	3.97555			-
M00348_Glutathione_transport_system	3.9012			-
M00025_Tyrosine_biosynthesis_chorismate____tyrosine	4.59686			-
M00228_Putative_glutamine_transport_system	3.66109	HC	3.16303	1.4e-12
M00265_PTS_system_glucose_specific_II_component	4.10582			-
M00013_Malonate_semialdehyde_pathway_propanoyl_CoA____Acetyl_CoA	3.0305			-
M00257_Hemin_transport_system	0.839272			-
M00282_PTS_system_D_glucosamine_specific_II_component	4.07336			-
M00011_Citrate_cycle_second_carbon_oxidation	4.57757			-
M00222_Phosphate_transport_system	4.92793			-
M00374_Dicarboxylate_hydroxybutyrate_cycle	4.47568			-
M00122_Cobalamin_biosynthesis_cobinamide____cobalamin	4.8121			-
M00161_Photosystem_II	0.924593			-
M00191_Thiamine_transport_system	3.88294			-
M00247_Putative_ABC_transport_system	4.79842			-
M00160_V_type_ATPase_eukaryotes	0			-
M00254_ABC_2_type_transport_system	5.73763			-
M00280_PTS_system_glucitol_sorbitol_specific_II_component	4.24551	AH	3.35617	0.0498666
M00050_Guanine_nucleotide_biosynthesis_IMP____GDP_dGDPGTP_dGTP	4.95411	HC	2.95828	0.0437194
M00146_Complex_I_NADH_dehydrogenase_NADH_dehydrogenase_ubiquinone_1_alpha_subcomplex	1.55817			-
M00048_Inosine_monophosphate_biosynthesis_PRPP_glutamine____IMP	4.90181	HC	3.22942	0.00359482
M00373_Ethylmalonyl_pathway	4.15215			-
M00275_PTS_system_cellobiose_specific_II_component	4.57287	HC	3.61537	0.0259751
M00088_Ketone_body_biosynthesis_acetyl_CoA____acetoacetate_3_hydroxybutyrate_acetone	4.15897			-
M00198_sn_Glycerol_3_phosphate_transport_system	4.2318			-
M00087_beta_Oxidation	3.6418			-
M00330_Adhesin_protein_transport_system	4.11462			-
M00215_D_Xylose_transport_system	3.81436			-
M00044_Tyrosine_degradation_tyrosine____homogentisate	3.06032	HC	2.53536	0.000471996
M00076_Dermatan_sulfate_degradation	3.89166			-
M00164_ATP_synthase	4.92488			-
M00078_Heparan_sulfate_degradation	3.83717			-
M00136_GABA_biosynthesis_prokaryotes_putrescine____GABA	3.81098			-
M00064_ADP_L_glycero_D_manno_heptose_biosynthesis	4.29411			-
M00364_C10_C20_isoprenoid_biosynthesis_bacteria	4.59572			-
M00258_Uncharacterized_ABC_transport_system	5.7044			-
M00170_C4_dicarboxylic_acid_cycle_phosphoenolpyruvate_carboxykinase_type	4.64605			-
M00098_Acylglycerol_degradation	3.18727			-
M00149_Complex_II_succinate_dehydrogenase_fumarate_reductase_succinate_dehydrogenase	4.56733			-
M00220_Rhamnose_transport_system	3.46586	AH	2.63145	0.00531144
M00185_Sulfate_transport_system	4.23609			-
M00080_Lipopolysaccharide_biosynthesis_inner_core____outer_core____O_antigen	4.08137			-
M00365_C10_C20_isoprenoid_biosynthesis_archaea	4.09162			-
M00362_Nucleotide_sugar_biosynthesis_prokaryotes	4.83455			-
M00202_Oligogalacturonide_transport_system	3.78988			-
M00031_Lysine_biosynthesis_archaea_2_aminoadipate____lysine	3.94538			-
M00138_Flavonoid_biosynthesis_naringenin____pelargonidin	2.97411			-
M00190_Iron_III_transport_system	4.50038			-
M00169_CAM_Crassulacean_acid_metabolism_light	4.81061			-
M00166_Reductive_pentose_phosphate_cycle_RuBP_CO2____glyceraldehyde_3P	4.13491			-
M00274_PTS_system_mannitol_specific_II_component	4.14447	AH	3.25459	0.0329754
M00165_Reductive_pentose_phosphate_cycle_Calvin_cycle	4.84937			-
M00163_Photosystem_I	0.741661			-

## Sheet: KEGG (pathway)
Biomaker_names	Logarithm value	Groups	LDA_value	P_value
Level1_Environmental_Information_Processing.Level2_Membrane_transport.Level3_ABC_transporters	4.90301			-
Level1_Genetic_Information_Processing.Level2_Translation.Level3_RNA_transport	3.75472			-
Level1_Metabolism.Level2_Xenobiotics_biodegradation_and_metabolism.Level3_Xylene_degradation	4.11906	HC	3.76586	3.27597e-21
Level1_Metabolism.Level2_Metabolism_of_cofactors_and_vitamins.Level3_One_carbon_pool_by_folate	5.23387			-
Level1_Metabolism.Level2_Carbohydrate_metabolism.Level3_Inositol_phosphate_metabolism	4.34862			-
Level1_Metabolism.Level2_Carbohydrate_metabolism.Level3_Citrate_cycle_TCA_cycle	4.96955			-
Level1_Genetic_Information_Processing.Level2_Transcription.Level3_Spliceosome	0.705949			-
Level1_Metabolism.Level2_Metabolism_of_cofactors_and_vitamins.Level3_Riboflavin_metabolism	4.94715	AH	3.04032	0.0421781
Level1_Human_Diseases.Level2_Infectious_diseases__Bacterial.Level3_Pathogenic_Escherichia_coli_infection	2.52695			-
Level1_Metabolism.Level2_Metabolism_of_terpenoids_and_polyketides.Level3_Geraniol_degradation	4.09942			-
Level1_Cellular_Processes.Level2_Cellular_community_prokaryotes.Level3_Biofilm_formation_Vibrio_cholerae	4.23688			-
Level1_Metabolism.Level2_Nucleotide_metabolism.Level3_Pyrimidine_metabolism	5.06366	HC	2.98627	0.0374339
Level1_Genetic_Information_Processing.Level2_Transcription.Level3_RNA_polymerase	5.02938			-
Level1_Metabolism.Level2_Lipid_metabolism.Level3_Fatty_acid_degradation	4.58417	AH	2.86837	0.0127004
Level1_Organismal_Systems.Level2_Excretory_system.Level3_Vasopressin_regulated_water_reabsorption	0			-
Level1_Metabolism.Level2_Xenobiotics_biodegradation_and_metabolism.Level3_Styrene_degradation	3.73236			-
Level1_Metabolism.Level2_Xenobiotics_biodegradation_and_metabolism.Level3_Polycyclic_aromatic_hydrocarbon_degradation	2.59991			-
Level1_Metabolism.Level2_Metabolism_of_terpenoids_and_polyketides.Level3_Biosynthesis_of_vancomycin_group_antibiotics	5.36047			-
Level1_Metabolism.Level2_Xenobiotics_biodegradation_and_metabolism.Level3_Atrazine_degradation	3.66141			-
Level1_Human_Diseases.Level2_Infectious_diseases__Parasitic.Level3_Chagas_disease_American_trypanosomiasis	1.27046			-
Level1_Organismal_Systems.Level2_Immune_system.Level3_NOD_like_receptor_signaling_pathway	3.89921			-
Level1_Cellular_Processes.Level2_Cell_motility.Level3_Flagellar_assembly	4.68902			-
Level1_Metabolism.Level2_Carbohydrate_metabolism.Level3_C5_Branched_dibasic_acid_metabolism	5.27765			-
Level1_Metabolism.Level2_Metabolism_of_cofactors_and_vitamins.Level3_Nicotinate_and_nicotinamide_metabolism	5.05975			-
Level1_Genetic_Information_Processing.Level2_Replication_and_repair.Level3_Mismatch_repair	5.21738			-
Level1_Metabolism.Level2_Amino_acid_metabolism.Level3_Tryptophan_metabolism	4.24734			-
Level1_Metabolism.Level2_Carbohydrate_metabolism.Level3_Amino_sugar_and_nucleotide_sugar_metabolism	5.06281			-
Level1_Metabolism.Level2_Metabolism_of_terpenoids_and_polyketides.Level3_Limonene_and_pinene_degradation	4.05758	HC	3.63292	1.45237e-14
Level1_Metabolism.Level2_Metabolism_of_cofactors_and_vitamins.Level3_Pantothenate_and_CoA_biosynthesis	5.25534			-
Level1_Environmental_Information_Processing.Level2_Signal_transduction.Level3_Calcium_signaling_pathway	0			-
Level1_Metabolism.Level2_Xenobiotics_biodegradation_and_metabolism	5.487			-
Level1_Human_Diseases.Level2_Infectious_diseases__Parasitic.Level3_African_trypanosomiasis	3.2658			-
Level1_Human_Diseases.Level2_Infectious_diseases__Bacterial.Level3_Epithelial_cell_signaling_in_Helicobacter_pylori_infection	4.17362			-
Level1_Cellular_Processes.Level2_Cell_growth_and_death	5.17396			-
Level1_Metabolism.Level2_Glycan_biosynthesis_and_metabolism.Level3_Other_types_of_O_glycan_biosynthesis	1.27392			-
Level1_Metabolism.Level2_Glycan_biosynthesis_and_metabolism.Level3_N_Glycan_biosynthesis	3.59878			-
Level1_Metabolism.Level2_Glycan_biosynthesis_and_metabolism.Level3_Glycosaminoglycan_degradation	4.70947			-
Level1_Metabolism.Level2_Biosynthesis_of_other_secondary_metabolites.Level3_Flavonoid_biosynthesis	2.66264			-
Level1_Environmental_Information_Processing	5.41773			-
Level1_Genetic_Information_Processing.Level2_Replication_and_repair.Level3_Base_excision_repair	4.95154	HC	2.9608	0.00300377
Level1_Metabolism.Level2_Energy_metabolism.Level3_Sulfur_metabolism	4.94182			-
Level1_Genetic_Information_Processing.Level2_Folding_sorting_and_degradation.Level3_Protein_export	5.14786	HC	3.21553	0.0198405
Level1_Genetic_Information_Processing.Level2_Folding_sorting_and_degradation.Level3_Proteasome	2.78777			-
Level1_Organismal_Systems.Level2_Excretory_system	0			-
Level1_Metabolism.Level2_Xenobiotics_biodegradation_and_metabolism.Level3_Toluene_degradation	4.08096			-
Level1_Metabolism.Level2_Biosynthesis_of_other_secondary_metabolites.Level3_Penicillin_and_cephalosporin_biosynthesis	3.79864			-
Level1_Organismal_Systems.Level2_Digestive_system.Level3_Protein_digestion_and_absorption	3.62525			-
Level1_Metabolism.Level2_Carbohydrate_metabolism.Level3_Glyoxylate_and_dicarboxylate_metabolism	4.88393	AH	3.27422	0.012624
Level1_Metabolism.Level2_Energy_metabolism.Level3_Oxidative_phosphorylation	4.6649			-
Level1_Human_Diseases.Level2_Cardiovascular_diseases	1.76745			-
Level1_Human_Diseases.Level2_Neurodegenerative_diseases	2.1683			-
Level1_Genetic_Information_Processing.Level2_Translation	5.51366	HC	3.80982	0.0103219
Level1_Metabolism.Level2_Carbohydrate_metabolism.Level3_Butanoate_metabolism	4.8467			-
Level1_Metabolism.Level2_Xenobiotics_biodegradation_and_metabolism.Level3_Dioxin_degradation	4.42441			-
Level1_Metabolism.Level2_Carbohydrate_metabolism.Level3_Propanoate_metabolism	4.83236			-
Level1_Metabolism.Level2_Biosynthesis_of_other_secondary_metabolites.Level3_Betalain_biosynthesis	1.26132			-
Level1_Metabolism.Level2_Metabolism_of_terpenoids_and_polyketides.Level3_Biosynthesis_of_ansamycins	5.69499			-
Level1_Organismal_Systems.Level2_Immune_system.Level3_Complement_and_coagulation_cascades	0			-
Level1_Metabolism.Level2_Metabolism_of_terpenoids_and_polyketides.Level3_Zeatin_biosynthesis	4.79833			-
Level1_Human_Diseases.Level2_Infectious_diseases__Bacterial.Level3_Shigellosis	3.68798			-
Level1_Human_Diseases.Level2_Immune_diseases	0			-
Level1_Metabolism.Level2_Lipid_metabolism.Level3_Linoleic_acid_metabolism	4.42974	HC	3.48261	0.00591472
Level1_Metabolism.Level2_Lipid_metabolism	5.78027			-
Level1_Metabolism.Level2_Metabolism_of_other_amino_acids.Level3_Phosphonate_and_phosphinate_metabolism	4.26458			-
Level1_Organismal_Systems.Level2_Environmental_adaptation.Level3_Plant_pathogen_interaction	4.28484			-
Level1_Metabolism.Level2_Carbohydrate_metabolism.Level3_Pentose_and_glucuronate_interconversions	4.94109	AH	3.5129	0.00173499
Level1_Metabolism.Level2_Biosynthesis_of_other_secondary_metabolites.Level3_Streptomycin_biosynthesis	5.24933			-
Level1_Metabolism.Level2_Amino_acid_metabolism.Level3_Valine_leucine_and_isoleucine_degradation	4.54511			-
Level1_Metabolism.Level2_Energy_metabolism.Level3_Carbon_fixation_in_photosynthetic_organisms	5.20737			-
Level1_Human_Diseases.Level2_Cardiovascular_diseases.Level3_Hypertrophic_cardiomyopathy_HCM	1.76745			-
Level1_Organismal_Systems.Level2_Digestive_system	3.62525			-
Level1_Cellular_Processes.Level2_Cellular_community_eukaryotes.Level3_Focal_adhesion	0			-
Level1_Metabolism.Level2_Xenobiotics_biodegradation_and_metabolism.Level3_Aminobenzoate_degradation	4.10481			-
Level1_Metabolism.Level2_Amino_acid_metabolism.Level3_Cysteine_and_methionine_metabolism	5.13145			-
Level1_Metabolism.Level2_Metabolism_of_other_amino_acids.Level3_D_Glutamine_and_D_glutamate_metabolism	5.31805			-
Level1_Metabolism.Level2_Amino_acid_metabolism.Level3_Arginine_and_proline_metabolism	4.87719			-
Level1_Metabolism.Level2_Xenobiotics_biodegradation_and_metabolism.Level3_Caprolactam_degradation	3.82811			-
Level1_Cellular_Processes	5.5063			-
Level1_Human_Diseases.Level2_Infectious_diseases__Bacterial.Level3_Staphylococcus_aureus_infection	3.13769	HC	2.51964	0.000212362
Level1_Metabolism.Level2_Amino_acid_metabolism.Level3_Phenylalanine_tyrosine_and_tryptophan_biosynthesis	5.09162			-
Level1_Metabolism.Level2_Metabolism_of_cofactors_and_vitamins.Level3_Lipoic_acid_metabolism	4.89875			-
Level1_Metabolism.Level2_Metabolism_of_cofactors_and_vitamins.Level3_Vitamin_B6_metabolism	5.06792			-
Level1_Metabolism.Level2_Metabolism_of_other_amino_acids.Level3_Glutathione_metabolism	4.75051			-
Level1_Metabolism.Level2_Metabolism_of_other_amino_acids.Level3_Selenocompound_metabolism	5.03637			-
Level1_Metabolism.Level2_Metabolism_of_other_amino_acids.Level3_D_Alanine_metabolism	5.23158	HC	3.2362	0.0353305
Level1_Metabolism.Level2_Nucleotide_metabolism	5.30885	HC	3.1642	0.0335066
Level1_Metabolism.Level2_Energy_metabolism.Level3_Methane_metabolism	4.72666			-
Level1_Genetic_Information_Processing.Level2_Translation.Level3_Ribosome_biogenesis_in_eukaryotes	3.77491			-
Level1_Cellular_Processes.Level2_Cellular_community_eukaryotes	0			-
Level1_Metabolism.Level2_Biosynthesis_of_other_secondary_metabolites.Level3_Tropane_piperidine_and_pyridine_alkaloid_biosynthesis	4.63092			-
Level1_Metabolism.Level2_Glycan_biosynthesis_and_metabolism.Level3_Glycosylphosphatidylinositol_GPI_anchor_biosynthesis	0			-
Level1_Metabolism.Level2_Energy_metabolism.Level3_Carbon_fixation_pathways_in_prokaryotes	5.02422			-
Level1_Metabolism.Level2_Carbohydrate_metabolism.Level3_Pyruvate_metabolism	5.07759			-
Level1_Human_Diseases.Level2_Immune_diseases.Level3_Systemic_lupus_erythematosus	0			-
Level1_Cellular_Processes.Level2_Cell_growth_and_death.Level3_Cell_cycle_Caulobacter	5.16624			-
Level1_Metabolism.Level2_Lipid_metabolism.Level3_Sphingolipid_metabolism	4.70464			-
Level1_Metabolism.Level2_Metabolism_of_other_amino_acids.Level3_Taurine_and_hypotaurine_metabolism	4.81106			-
Level1_Human_Diseases.Level2_Infectious_diseases__Parasitic.Level3_Amoebiasis	2.98728			-
Level1_Environmental_Information_Processing.Level2_Signal_transduction.Level3_Plant_hormone_signal_transduction	1.56686	AH	2.77768	2.26589e-05
Level1_Metabolism.Level2_Carbohydrate_metabolism.Level3_Glycolysis_Gluconeogenesis	5.07118			-
Level1_Human_Diseases.Level2_Infectious_diseases__Bacterial	4.41922			-
Level1_Metabolism.Level2_Metabolism_of_cofactors_and_vitamins.Level3_Ubiquinone_and_other_terpenoid_quinone_biosynthesis	4.58849			-
Level1_Environmental_Information_Processing.Level2_Membrane_transport	5.34531			-
Level1_Metabolism.Level2_Xenobiotics_biodegradation_and_metabolism.Level3_Chlorocyclohexane_and_chlorobenzene_degradation	3.96321			-
Level1_Metabolism.Level2_Glycan_biosynthesis_and_metabolism.Level3_Lipopolysaccharide_biosynthesis	4.85478			-
Level1_Genetic_Information_Processing.Level2_Folding_sorting_and_degradation.Level3_Protein_processing_in_endoplasmic_reticulum	3.65867			-
Level1_Metabolism.Level2_Xenobiotics_biodegradation_and_metabolism.Level3_Ethylbenzene_degradation	3.24798			-
Level1_Human_Diseases.Level2_Infectious_diseases__Bacterial.Level3_Bacterial_invasion_of_epithelial_cells	3.71462			-
Level1_Genetic_Information_Processing.Level2_Transcription	5.02939			-
Level1_Genetic_Information_Processing.Level2_Translation.Level3_Ribosome	5.18556	HC	3.5088	0.0109095
Level1_Cellular_Processes.Level2_Cell_motility	5.12346			-
Level1_Metabolism.Level2_Lipid_metabolism.Level3_Steroid_hormone_biosynthesis	3.70161			-
Level1_Cellular_Processes.Level2_Transport_and_catabolism.Level3_Endocytosis	1.61691	HC	2.68663	0.01045
Level1_Metabolism.Level2_Metabolism_of_terpenoids_and_polyketides.Level3_Biosynthesis_of_siderophore_group_nonribosomal_peptides	4.02209			-
Level1_Metabolism.Level2_Energy_metabolism.Level3_Photosynthesis_antenna_proteins	1.0555			-
Level1_Metabolism.Level2_Amino_acid_metabolism.Level3_Histidine_metabolism	5.10596			-
Level1_Genetic_Information_Processing.Level2_Folding_sorting_and_degradation.Level3_RNA_degradation	4.78452	HC	2.85549	0.0157357
Level1_Metabolism.Level2_Carbohydrate_metabolism.Level3_Pentose_phosphate_pathway	5.26047			-
Level1_Environmental_Information_Processing.Level2_Membrane_transport.Level3_Bacterial_secretion_system	4.91873			-
Level1_Human_Diseases.Level2_Infectious_diseases__Parasitic	3.44291			-
Level1_Metabolism.Level2_Metabolism_of_cofactors_and_vitamins	6.10067			-
Level1_Metabolism.Level2_Metabolism_of_cofactors_and_vitamins.Level3_Retinol_metabolism	3.56666			-
Level1_Cellular_Processes.Level2_Cell_growth_and_death.Level3_Meiosis_yeast	1.00367			-
Level1_Genetic_Information_Processing	6.12928			-
Level1_Metabolism.Level2_Carbohydrate_metabolism	6.18694			-
Level1_Human_Diseases.Level2_Neurodegenerative_diseases.Level3_Parkinson_s_disease	2.1683			-
Level1_Metabolism.Level2_Carbohydrate_metabolism.Level3_Starch_and_sucrose_metabolism	5.08841			-
Level1_Cellular_Processes.Level2_Cell_motility.Level3_Bacterial_chemotaxis	4.92435			-
Level1_Human_Diseases.Level2_Infectious_diseases__Parasitic.Level3_Toxoplasmosis	0.843516			-
Level1_Cellular_Processes.Level2_Cell_growth_and_death.Level3_Apoptosis	3.41833			-
Level1_Metabolism.Level2_Metabolism_of_terpenoids_and_polyketides.Level3_Terpenoid_backbone_biosynthesis	5.0963	HC	3.30369	0.0227285
Level1_Metabolism.Level2_Xenobiotics_biodegradation_and_metabolism.Level3_Drug_metabolism_other_enzymes	5.10067	AH	4.11462	0.0154364
Level1_Metabolism.Level2_Xenobiotics_biodegradation_and_metabolism.Level3_Metabolism_of_xenobiotics_by_cytochrome_P450	3.11376			-
Level1_Metabolism.Level2_Energy_metabolism.Level3_Photosynthesis	4.24054			-
Level1_Metabolism.Level2_Xenobiotics_biodegradation_and_metabolism.Level3_Benzoate_degradation	4.2894			-
Level1_Genetic_Information_Processing.Level2_Replication_and_repair	5.77964	HC	3.81734	0.0133261
Level1_Metabolism.Level2_Carbohydrate_metabolism.Level3_Fructose_and_mannose_metabolism	5.06267			-
Level1_Organismal_Systems	4.63209			-
Level1_Metabolism.Level2_Biosynthesis_of_other_secondary_metabolites	5.35535			-
Level1_Metabolism.Level2_Lipid_metabolism.Level3_Synthesis_and_degradation_of_ketone_bodies	4.50113			-
Level1_Organismal_Systems.Level2_Immune_system	3.89923			-
Level1_Metabolism.Level2_Amino_acid_metabolism.Level3_Tyrosine_metabolism	4.44302			-
Level1_Metabolism.Level2_Amino_acid_metabolism.Level3_Valine_leucine_and_isoleucine_biosynthesis	5.36373			-
Level1_Metabolism.Level2_Metabolism_of_other_amino_acids.Level3_beta_Alanine_metabolism	4.67497	AH	3.25632	0.0107682
Level1_Metabolism.Level2_Lipid_metabolism.Level3_Biosynthesis_of_unsaturated_fatty_acids	4.61472			-
Level1_Metabolism.Level2_Metabolism_of_other_amino_acids.Level3_Cyanoamino_acid_metabolism	4.73557			-
Level1_Environmental_Information_Processing.Level2_Signaling_molecules_and_interaction	0			-
Level1_Organismal_Systems.Level2_Endocrine_system.Level3_Insulin_signaling_pathway	4.01213			-
Level1_Organismal_Systems.Level2_Endocrine_system.Level3_PPAR_signaling_pathway	3.17579			-
Level1_Metabolism.Level2_Metabolism_of_cofactors_and_vitamins.Level3_Folate_biosynthesis	5.06365			-
Level1_Metabolism.Level2_Xenobiotics_biodegradation_and_metabolism.Level3_Nitrotoluene_degradation	4.55196			-
Level1_Metabolism.Level2_Xenobiotics_biodegradation_and_metabolism.Level3_Bisphenol_degradation	4.17213			-
Level1_Metabolism.Level2_Lipid_metabolism.Level3_Fatty_acid_biosynthesis	5.21805			-
Level1_Genetic_Information_Processing.Level2_Replication_and_repair.Level3_Nucleotide_excision_repair	4.8846	HC	3.06134	0.0333287
Level1_Metabolism.Level2_Lipid_metabolism.Level3_Glycerolipid_metabolism	4.7427			-
Level1_Human_Diseases	4.4659			-
Level1_Metabolism.Level2_Carbohydrate_metabolism.Level3_Galactose_metabolism	5.09559			-
Level1_Metabolism.Level2_Amino_acid_metabolism.Level3_Lysine_biosynthesis	5.21791			-
Level1_Metabolism.Level2_Amino_acid_metabolism.Level3_Glycine_serine_and_threonine_metabolism	5.05104			-
Level1_Organismal_Systems.Level2_Endocrine_system	4.06953			-
Level1_Metabolism.Level2_Metabolism_of_terpenoids_and_polyketides.Level3_Carotenoid_biosynthesis	2.41377	HC	2.30701	0.00029666
Level1_Metabolism.Level2_Xenobiotics_biodegradation_and_metabolism.Level3_Naphthalene_degradation	3.96287			-
Level1_Metabolism.Level2_Metabolism_of_other_amino_acids	5.8639			-
Level1_Genetic_Information_Processing.Level2_Replication_and_repair.Level3_Homologous_recombination	5.17755	HC	3.19418	0.0319346
Level1_Metabolism.Level2_Metabolism_of_cofactors_and_vitamins.Level3_Biotin_metabolism	5.12889	AH	3.51275	0.019615
Level1_Environmental_Information_Processing.Level2_Signal_transduction.Level3_Two_component_system	4.60368			-
Level1_Genetic_Information_Processing.Level2_Folding_sorting_and_degradation	5.49322			-
Level1_Metabolism.Level2_Energy_metabolism.Level3_Nitrogen_metabolism	4.83797	AH	3.22531	0.00163644
Level1_Cellular_Processes.Level2_Cellular_community_prokaryotes	4.23688			-
Level1_Metabolism.Level2_Glycan_biosynthesis_and_metabolism	5.66545			-
Level1_Genetic_Information_Processing.Level2_Replication_and_repair.Level3_DNA_replication	5.07853	HC	3.18407	0.00387531
Level1_Metabolism.Level2_Xenobiotics_biodegradation_and_metabolism.Level3_Chloroalkane_and_chloroalkene_degradation	4.43164			-
Level1_Metabolism.Level2_Lipid_metabolism.Level3_Steroid_biosynthesis	2.51726	HC	2.35172	1.47939e-10
Level1_Genetic_Information_Processing.Level2_Replication_and_repair.Level3_Non_homologous_end_joining	2.83569			-
Level1_Metabolism.Level2_Amino_acid_metabolism	6.1043			-
Level1_Genetic_Information_Processing.Level2_Folding_sorting_and_degradation.Level3_Sulfur_relay_system	5.0282			-
Level1_Cellular_Processes.Level2_Transport_and_catabolism	4.35018			-
Level1_Metabolism.Level2_Amino_acid_metabolism.Level3_Phenylalanine_metabolism	4.48498			-
Level1_Genetic_Information_Processing.Level2_Translation.Level3_Aminoacyl_tRNA_biosynthesis	5.20802	HC	3.51491	0.00994604
Level1_Metabolism.Level2_Metabolism_of_terpenoids_and_polyketides	5.97563			-
Level1_Metabolism.Level2_Glycan_biosynthesis_and_metabolism.Level3_Other_glycan_degradation	5.17444			-
Level1_Metabolism.Level2_Amino_acid_metabolism.Level3_Lysine_degradation	4.25272	AH	2.62834	0.00556231
Level1_Metabolism.Level2_Energy_metabolism	5.72674			-
Level1_Cellular_Processes.Level2_Transport_and_catabolism.Level3_Peroxisome	4.34973			-
Level1_Human_Diseases.Level2_Infectious_diseases__Bacterial.Level3_Vibrio_cholerae_infection	2.20032	AH	2.35104	8.10933e-07
Level1_Metabolism.Level2_Carbohydrate_metabolism.Level3_Ascorbate_and_aldarate_metabolism	4.5519	AH	3.40797	0.00872464
Level1_Metabolism.Level2_Lipid_metabolism.Level3_Glycerophospholipid_metabolism	4.78364			-
Level1_Metabolism.Level2_Amino_acid_metabolism.Level3_Alanine_aspartate_and_glutamate_metabolism	5.23978			-
Level1_Metabolism.Level2_Lipid_metabolism.Level3_Secondary_bile_acid_biosynthesis	5.09647			-
Level1_Metabolism.Level2_Xenobiotics_biodegradation_and_metabolism.Level3_Fluorobenzoate_degradation	3.7439	HC	3.34922	3.47348e-16
Level1_Metabolism.Level2_Glycan_biosynthesis_and_metabolism.Level3_Glycosphingolipid_biosynthesis_lacto_and_neolacto_series	1.83313			-
Level1_Environmental_Information_Processing.Level2_Signal_transduction	4.60407			-
Level1_Metabolism.Level2_Glycan_biosynthesis_and_metabolism.Level3_Peptidoglycan_biosynthesis	5.28046			-
Level1_Metabolism.Level2_Nucleotide_metabolism.Level3_Purine_metabolism	4.94372	HC	2.74281	0.0467079
Level1_Metabolism	6.90484			-
Level1_Organismal_Systems.Level2_Environmental_adaptation	4.28484			-
Level1_Environmental_Information_Processing.Level2_Signaling_molecules_and_interaction.Level3_ECM_receptor_interaction	0			-
Level1_Metabolism.Level2_Metabolism_of_other_amino_acids.Level3_D_Arginine_and_D_ornithine_metabolism	4.21834	AH	3.26933	0.036657
Level1_Metabolism.Level2_Lipid_metabolism.Level3_Primary_bile_acid_biosynthesis	4.14253			-
Level1_Metabolism.Level2_Metabolism_of_cofactors_and_vitamins.Level3_Thiamine_metabolism	5.20275			-
Level1_Environmental_Information_Processing.Level2_Membrane_transport.Level3_Phosphotransferase_system_PTS	4.76752			-
Level1_Metabolism.Level2_Metabolism_of_cofactors_and_vitamins.Level3_Porphyrin_and_chlorophyll_metabolism	4.83249	AH	3.16503	0.00928848
