# Supplementary material for: Altered intestinal microbiota enhances adenoid hypertrophy by disrupting the immune balance
Source: Front Immunol. 2023 Nov 28;14:1277351. doi: 10.3389/fimmu.2023.1277351 (PMC10715246; doi:10.3389/fimmu.2023.1277351)
Supplement: Supplementary file 1 [file DataSheet_1.zip › Gut Microbiota Signature in Children with Adenoid Hypertrophy3-hdd-Supplementary Information/Supplementary Table 5.xlsx]

## Sheet: average.percent.phylum
ID	AH	HC
Firmicutes	0.432533	0.452904
Bacteroidota	0.302537	0.280308
Proteobacteria	0.152596	0.120933
Actinobacteriota	0.105967	0.12432
Verrucomicrobiota	0.0035282	0.0175349
Desulfobacterota	0.00131821	0.00198682
Patescibacteria	0.000514975	0.00144559
Bacteria_unclassified	0.000608966	0.00023654
Fusobacteriota	0.000342992	0.00011681
Cyanobacteria	7.47059e-06	0.00014272
Synergistota	4.39832e-05	6.822e-05
Campilobacterota	1.42857e-06	2.64e-06
Spirochaetota	0	1.22e-06
