# Supplementary material for: Altered intestinal microbiota enhances adenoid hypertrophy by disrupting the immune balance
Source: Front Immunol. 2023 Nov 28;14:1277351. doi: 10.3389/fimmu.2023.1277351 (PMC10715246; doi:10.3389/fimmu.2023.1277351)
Supplement: Supplementary file 1 [file DataSheet_1.zip › Gut Microbiota Signature in Children with Adenoid Hypertrophy3-hdd-Supplementary Information/Supplementary Table 4.xlsx]

## Sheet: alpha_rarefac.summary
sample	ace	chao	shannon	simpson	observed_otus
AH1	346.17	356.615	3.01109	0.09714	269
AH2	308.462	320.5	3.21059	0.092831	253
AH3	398.194	403.455	3.69089	0.048577	326
AH4	309.116	262.577	1.95682	0.307795	199
AH5	285.957	278.75	3.27231	0.095779	242
AH7	322.705	341.957	2.96436	0.156375	275
AH8	348.973	352.034	3.50232	0.063818	297
AH9	358.105	362	2.54401	0.182263	293
AH10	477.294	492.25	2.97913	0.205707	403
AH11	294.286	245.214	1.72801	0.350496	143
AH12	309.409	321.731	2.87589	0.138525	249
AH13	359.771	351.375	1.88799	0.33603	209
AH14	360.541	365.059	3.60554	0.055943	313
AH15	218.756	205.27	2.97168	0.086771	182
AH16	332.333	351.292	3.2233	0.093441	280
AH17	408.895	399.442	3.31807	0.084251	353
AH18	358.027	360.091	3.20897	0.097126	289
AH19	372.09	385.387	3.38372	0.062464	291
AH20	462.252	394.935	2.14729	0.34637	293
AH21	284.578	305.217	2.52813	0.204965	223
AH23	397.866	408.286	1.91505	0.451964	329
AH24	204.072	203	2.97337	0.09812	170
AH25	230.897	225.385	2.326	0.22789	182
AH26	354.83	376.077	2.92549	0.127931	275
AH27	487.935	508.229	3.27465	0.087093	386
AH28	498.749	419.459	3.19843	0.090051	316
AH29	338.801	331.024	2.75014	0.131523	286
AH30	395.817	410.062	3.01075	0.127523	321
AH31	342.27	333.692	3.16854	0.116502	297
AH32	430.188	428.651	3.47901	0.076874	357
AH33	370.8	388.5	3.02187	0.112277	317
AH34	339.633	342.677	3.0298	0.109314	293
AH35	405.442	430.037	3.52297	0.08294	338
AH36	309.904	311	3.42931	0.064424	278
AH37	297.979	275.667	2.49625	0.205894	194
AH38	331.898	397.059	2.71604	0.153845	255
AH40	499.947	500.062	3.37945	0.092828	409
AH41	269.073	183.25	1.23827	0.403344	108
AH42	330.145	295.545	3.13026	0.088737	223
AH43	470.85	476.375	3.68949	0.051738	385
AH44	352.95	363.286	2.5516	0.181399	272
AH45	365.311	373.5	3.2149	0.08686	302
AH46	418.456	407.222	2.83056	0.159471	326
AH47	384.765	334.625	2.57746	0.181083	234
AH48	353.025	313.75	2.68407	0.147059	244
AH49	306.098	299.2	3.18911	0.092106	260
AH50	497.448	507.023	4.02282	0.03327	422
AH51	388.959	372.375	3.86092	0.037392	312
AH52	388.269	389.643	3.90704	0.038455	337
AH53	171.49	128.667	1.04451	0.60322	77
AH54	349.423	354.032	3.54914	0.065855	295
AH55	395.766	376.92	3.54851	0.07531	330
AH56	202.577	194.75	2.43633	0.248954	165
AH57	413.328	370.621	3.13148	0.14659	280
AH58	355.72	298.2	2.71741	0.162885	215
AH59	265.811	285.053	2.65798	0.152319	204
AH60	299.521	306	3.05768	0.113123	259
AH61	364.127	306.037	3.12102	0.096796	229
AH62	303.51	287.364	3.33016	0.077773	244
AH63	281.647	281.607	3.18216	0.092792	243
AH64	391.393	392.088	3.56002	0.079404	329
AH65	402.156	359	2.54624	0.192616	264
AH66	328.078	296.5	2.40146	0.261335	208
AH67	388.92	377.8	3.41677	0.062963	321
AH68	311.587	296	2.69553	0.153421	227
AH69	355.51	367.037	3.86903	0.038678	310
AH70	339.611	371.048	3.03705	0.096849	272
AH71	539.069	557.317	3.62568	0.094269	439
AH72	427.211	419	3.5489	0.058755	377
AH73	459.329	465	3.60473	0.056236	388
AH74	309.815	303.844	3.17618	0.094273	264
AH75	314.833	266.25	2.59407	0.132666	170
AH76	390.924	398.27	2.17387	0.331911	315
AH77	380.025	330	3.0631	0.097703	265
AH78	291.229	297	3.12921	0.09755	246
AH79	487.003	492.021	3.41179	0.076747	395
AH80	318.781	297.692	2.85481	0.090507	241
AH81	425.318	459.107	3.85585	0.040234	360
AH83	455.878	459.256	3.41676	0.106902	390
AH84	443.826	442.025	3.2234	0.118242	365
AH85	353.466	342.429	3.20742	0.08078	283
AH86	443.638	450.529	3.69661	0.048408	348
AH87	553.008	551.118	4.15066	0.035779	456
AH88	496.672	493	3.99262	0.033566	421
AH89	335.151	342.037	2.25652	0.312705	272
AH90	336.417	328.6	2.4575	0.304478	283
AH91	418.044	412.773	3.8152	0.056005	361
AH92	388.129	394	3.85891	0.039886	331
AH93	395.313	399.568	3.14073	0.134458	338
AH94	435.055	423.961	3.0134	0.153608	371
AH95	391.854	434.125	3.32315	0.078175	309
AH96	362.554	385.667	3.56646	0.063877	311
AH97	363.071	356	3.58407	0.070531	293
AH98	431.068	468.714	3.80056	0.036532	332
AH99	376.851	396.75	3.67105	0.052949	308
AH100	415.217	418.158	3.3156	0.087887	349
AH101	391.665	330	3.35103	0.06771	265
AH102	349.539	352.125	3.64702	0.063372	304
AH103	270.679	278.143	3.10573	0.078199	210
AH104	305.992	327.5	2.82689	0.151796	236
AH105	332.937	324.243	3.36291	0.077319	278
AH106	456.353	449.122	3.63807	0.060679	371
AH107	476.563	463.961	4.05061	0.036811	411
AH108	307.096	293.324	3.07816	0.083991	243
AH109	227.571	219.577	2.43368	0.161937	178
AH110	438.887	367.917	2.56916	0.14818	264
AH111	414.471	399.884	3.9233	0.043514	350
AH112	396.664	398	2.36539	0.319734	346
AH113	311.026	313.231	3.47012	0.073463	254
AH115	381.559	380.323	3.67397	0.052265	309
AH116	542.603	521.359	4.40525	0.021498	478
AH117	438.557	441.154	3.63429	0.082361	381
AH118	488.512	467.685	3.50083	0.083703	400
AH119	426.602	426.61	3.23173	0.102193	366
AH120	404.14	347.857	2.83304	0.103145	254
AH121	405.147	397.75	3.64367	0.047257	349
AH122	456.449	447.522	3.65553	0.059978	398
AH123	287.126	297.25	2.51246	0.248326	223
AH124	499.928	509.538	3.21693	0.18563	418
HC1	400.384	343.455	2.84569	0.105827	266
HC2	266.537	261	3.0736	0.074726	192
HC3	330.953	322.108	3.53239	0.048929	271
HC4	342.119	332.6	2.85473	0.149631	275
HC5	380.178	433.136	2.76655	0.198091	307
HC6	335.729	327.6	3.68164	0.045778	270
HC7	485.789	493.077	3.88613	0.048335	410
HC8	445.303	386.438	3.71617	0.042907	295
HC9	385.855	335.03	3.08776	0.094865	272
HC10	393.5	419.857	2.96924	0.107837	307
HC11	463.445	470.5	3.6602	0.065073	399
HC12	307.616	305.577	2.98381	0.105741	242
HC13	254.288	241.214	2.43045	0.152402	192
HC14	267.18	276.75	3.01437	0.092287	213
HC15	340.606	347.75	3.84742	0.035402	274
HC16	372.554	399.333	3.27924	0.072275	302
HC17	411.548	431	3.85046	0.038328	336
HC18	373.864	378.188	3.36154	0.095695	321
HC19	351.247	313.2	2.53737	0.151409	183
HC20	232.678	190.056	1.63166	0.292675	130
HC21	457.791	426.724	3.43919	0.065577	315
HC22	408.491	406.618	3.46895	0.062666	325
HC23	399.292	417	3.77056	0.055652	346
HC24	311.612	320.25	2.93764	0.104512	244
HC25	452.839	461.757	3.33318	0.09697	372
HC26	299.178	300.038	2.76285	0.142768	251
HC27	306.566	298.5	2.70597	0.229811	256
HC28	393.495	333.84	3.19793	0.068246	240
HC29	350.461	355.182	3.19673	0.088384	296
HC30	396.503	394.7	3.67488	0.047226	329
HC31	320.13	315.182	2.19292	0.2841	242
HC32	377.563	392.286	3.50845	0.057586	301
HC33	430.144	435.263	3.43092	0.105192	350
HC34	345.243	354.69	3.12183	0.088755	259
HC35	448.263	470.387	4.07434	0.027539	376
HC36	309.945	307.207	3.08627	0.083051	256
HC37	409.315	381.5	2.94291	0.09618	239
HC38	391.06	387.077	3.68558	0.055418	337
HC39	364.106	368.724	3.62629	0.048523	297
HC40	389.678	389.441	3.40179	0.062871	310
HC41	298.853	307.357	2.77617	0.107241	242
HC42	252.333	255.043	3.36328	0.068486	212
HC43	372.206	380.516	3.05527	0.099335	291
HC44	419.865	424.973	3.28398	0.091483	333
HC45	429.392	437.162	3.12906	0.136137	370
HC46	346.199	338.469	3.03304	0.088454	263
HC47	275.333	274.107	2.63103	0.180472	223
HC48	446.579	451.15	3.80599	0.053309	378
HC49	279.691	243.5	2.6416	0.129031	173
HC50	374.589	375.294	2.2577	0.308211	316
HC51	408.242	400.31	3.21733	0.095994	336
HC52	244.328	237.833	2.28907	0.223873	197
HC53	426.064	402.037	3.13199	0.104583	285
HC54	387.552	376.317	3.54956	0.057444	324
HC55	396.292	425.897	3.39731	0.076415	325
HC56	453.144	457.026	3.79642	0.039995	378
HC57	347.438	342.8	3.54172	0.051745	287
HC58	464.229	480.625	3.50937	0.072125	369
HC59	339.858	351.231	3.31439	0.114773	292
HC60	365.134	351.882	2.65455	0.178544	237
HC61	448.836	386.7	3.15016	0.10535	284
HC62	226.744	229.125	2.93553	0.084245	186
HC63	367.543	356.372	2.88266	0.148348	308
HC64	451.061	401.529	2.89495	0.114881	299
HC65	391.396	404.182	3.21884	0.140694	331
HC66	390.055	380.558	3.79982	0.051692	338
HC67	346.279	311.8	2.52867	0.199321	211
HC68	304.315	312.182	3.01067	0.144592	229
HC69	298.544	297.577	3.1338	0.080349	234
HC70	491.82	505.094	4.08709	0.041523	446
HC71	383.649	341.857	3.16388	0.071794	248
HC72	485.314	482.5	4.00524	0.04083	416
HC73	469.591	465.833	3.87614	0.047036	400
HC74	370.5	407.261	3.26252	0.080646	293
HC75	458.795	473.25	3.69546	0.056784	362
HC76	443.147	458.6	3.63483	0.060228	359
HC77	426.402	398.725	3.53319	0.065259	350
HC78	308.983	321.143	3.33874	0.081465	234
HC79	370.093	355.778	3.76345	0.039714	298
HC80	294.196	281.294	3.20653	0.069258	236
HC81	302.549	256.158	1.20795	0.630117	178
HC82	426.498	373.516	3.28931	0.0881	284
HC83	421.445	442.636	3.41641	0.079574	342
HC84	467.837	474.737	4.07263	0.031271	383
HC85	229.399	247	2.66051	0.109428	172
HC86	299.44	300.556	2.94882	0.121403	235
HC87	274.894	224.231	2.34543	0.267625	179
HC88	433.75	456.758	4.00533	0.032382	361
HC89	398.655	388.717	3.50781	0.064714	330
HC90	381.653	346.545	3.35781	0.093975	252
HC91	288.301	274	2.08723	0.292638	164
HC92	359.885	368	3.20012	0.08763	305
HC93	187.774	106.5	1.49774	0.338417	69
HC94	355.491	343.083	3.24799	0.081771	276
HC95	243.081	254.125	3.50344	0.051899	195
HC96	397.357	402.029	3.78358	0.043367	331
HC97	378.92	388.656	3.72788	0.06141	337
HC98	419.932	436.577	3.52181	0.070746	341
HC99	472.082	473	3.83492	0.047165	390
HC100	356.306	355.486	3.59991	0.05272	301
