# Supplementary material for: Altered intestinal microbiota enhances adenoid hypertrophy by disrupting the immune balance
Source: Front Immunol. 2023 Nov 28;14:1277351. doi: 10.3389/fimmu.2023.1277351 (PMC10715246; doi:10.3389/fimmu.2023.1277351)
Supplement: Supplementary file 1 [file DataSheet_1.zip › Gut Microbiota Signature in Children with Adenoid Hypertrophy3-hdd-Supplementary Information/Supplementary Table 8.xlsx]

## Sheet: genus.Wilcoxon_rank_sum_unpaire
ID	AH.median	AH.mean	AH.se	HC.median	HC.mean	HC.se	p-value	z-score	Sig_mark	q-value	fixp	fixps
Bacteroides	0.2135(0.1052,0.3633)	0.243193	0.0154447	0.1404(0.0591,0.3076)	0.19386	0.0166783	0.0152086	-2.42737	*	0.0610223	0.0152	* 0.0152
Faecalibacterium	0.0783(0.0229,0.1336)	0.096846	0.00904415	0.0393(0.0102,0.0929)	0.0623911	0.00668507	0.00553517	-2.77412	**	0.0300221	0.0055	** 0.0055
Lachnospiraceae_unclassified	0.0201(0.0114,0.0293)	0.0266787	0.00251512	0.0104(0.0052,0.0215)	0.0181422	0.00273016	2.84473e-05	-4.18555	***	0.000577836	<0.0001	***<0.0001
Streptococcus	0.004(0.0012,0.012)	0.0124636	0.0022172	0.0091(0.0024,0.0344)	0.028152	0.00495619	0.000877761	-3.32703	***	0.00771006	0.0009	***0.0009
Enterobacteriaceae_unclassified	0.0008(0.0002,0.0074)	0.0144232	0.00374036	0.0005(<0.0001,0.0039)	0.00736676	0.00215887	0.0217804	-2.29418	*	0.0813636	0.0218	* 0.0218
[Ruminococcus]_gnavus_group	0.0032(0.0011,0.0134)	0.016072	0.00265826	0.0013(0.0003,0.0035)	0.00408329	0.000782531	6.65121e-06	-4.50456	***	0.000154403	<0.0001	***<0.0001
[Eubacterium]_coprostanoligenes_group	0.0002(<0.0001,0.0042)	0.00506634	0.00112008	0.0021(<0.0001,0.0148)	0.0169366	0.00352986	0.00176726	-3.12679	**	0.0136753	0.0018	** 0.0018
Megamonas	<0.0001(<0.0001,<0.0001)	0.0102755	0.00446168	<0.0001(<0.0001,0.0003)	0.0103717	0.0039962	0.0415294	-2.0382	*	0.131039	0.0415	* 0.0415
Akkermansia	<0.0001(<0.0001,0.0006)	0.00352794	0.00147121	<0.0001(<0.0001,0.0024)	0.017517	0.00598206	0.00512543	-2.79904	**	0.0287201	0.0051	** 0.0051
Anaerostipes	0.0057(0.0013,0.0151)	0.0111092	0.00148938	0.0026(0.0009,0.0063)	0.00490633	0.000680114	0.00315339	-2.95238	**	0.0200952	0.0032	** 0.0032
Collinsella	<0.0001(<0.0001,0.0019)	0.00305594	0.000730268	0.005(<0.0001,0.0147)	0.0130201	0.00214819	1.02807e-08	-5.72603	***	6.68247e-07	<0.0001	***<0.0001
[Eubacterium]_hallii_group	0.0012(<0.0001,0.0052)	0.00396847	0.000602208	0.0035(0.0005,0.0101)	0.00911897	0.00161306	0.000839718	-3.33936	***	0.00758079	0.0008	***0.0008
Veillonella	0.0009(0.0002,0.0039)	0.00875302	0.00321519	0.0006(0.0001,0.002)	0.00217051	0.000458609	0.0215306	-2.29855	*	0.0813636	0.0215	* 0.0215
Oscillospiraceae_UCG-002	<0.0001(<0.0001,0.0021)	0.00304361	0.000672526	0.0015(<0.0001,0.0081)	0.00873862	0.00167103	0.000541715	-3.45923	***	0.00533507	0.0005	***0.0005
Dorea	0.0004(<0.0001,0.0053)	0.00429478	0.000769401	0.0025(<0.0001,0.0079)	0.00717422	0.00133685	0.0134652	-2.47122	*	0.0561049	0.0135	* 0.0135
Phascolarctobacterium	0.0004(<0.0001,0.0101)	0.00597952	0.000826711	<0.0001(<0.0001,0.001)	0.00438193	0.00110512	0.0300719	-2.16914	*	0.103285	0.0301	* 0.0301
Erysipelotrichaceae_UCG-003	<0.0001(<0.0001,0.0013)	0.00183654	0.000390908	<0.0001(<0.0001,0.0043)	0.00794229	0.00208148	0.00340391	-2.92869	**	0.0212745	0.0034	** 0.0034
Christensenellaceae_R-7_group	<0.0001(<0.0001,0.0009)	0.00322528	0.00109477	0.0003(<0.0001,0.0048)	0.00604405	0.00132454	0.00459151	-2.83438	**	0.0271316	0.0046	** 0.0046
Romboutsia	0.0005(<0.0001,0.0013)	0.00326031	0.00152012	0.0013(0.0002,0.0061)	0.00560671	0.00109384	0.00199737	-3.09062	**	0.0147533	0.002	** 0.002
Acinetobacter	<0.0001(<0.0001,<0.0001)	6.21176e-05	2.99729e-05	<0.0001(<0.0001,<0.0001)	0.00878397	0.00627213	8.08386e-08	-5.36525	***	3.75322e-06	<0.0001	***<0.0001
[Clostridium]_innocuum_group	0.0002(<0.0001,0.0007)	0.00564647	0.0049377	<0.0001(<0.0001,0.0002)	0.00036732	0.000120029	0.000592706	-3.43493	***	0.00566557	0.0006	***0.0006
Clostridia_UCG-014	<0.0001(<0.0001,<0.0001)	0.00220849	0.000942687	<0.0001(<0.0001,0.0001)	0.00379829	0.00119609	0.0196782	-2.33243	*	0.0761357	0.0197	* 0.0197
Morganella	<0.0001(<0.0001,<0.0001)	0.00503263	0.00352317	<0.0001(<0.0001,<0.0001)	0.00011004	9.66548e-05	0.00164293	-3.14818	**	0.0130232	0.0016	** 0.0016
Fusicatenibacter	0.0016(<0.0001,0.0034)	0.00293171	0.000423068	0.0008(0.0001,0.0022)	0.00207362	0.00052284	0.0354225	-2.1035	*	0.117472	0.0354	* 0.0354
Proteus	<0.0001(<0.0001,<0.0001)	0.00320313	0.00309397	<0.0001(<0.0001,<0.0001)	0.0005522	0.000543438	0.0409094	-2.04445	*	0.130349	0.0409	* 0.0409
Flavonifractor	0.0012(0.0002,0.003)	0.00227342	0.000275786	0.0004(<0.0001,0.0017)	0.0016303	0.000298922	0.00652419	-2.7202	**	0.0336565	0.0065	** 0.0065
Eggerthella	0.0003(0.0001,0.0008)	0.000607681	7.15476e-05	0.0008(0.0002,0.0025)	0.00303697	0.00063505	0.000249584	-3.66269	***	0.00289696	0.0002	***0.0002
Lachnospiraceae_CAG-56	0.0008(0.0002,0.0026)	0.00203255	0.000287356	0.0004(<0.0001,0.001)	0.00103855	0.000206916	0.00484074	-2.81744	**	0.0276007	0.0048	** 0.0048
Barnesiella	<0.0001(<0.0001,<0.0001)	0.000551261	0.000220926	<0.0001(<0.0001,<0.0001)	0.00237328	0.000693558	8.13219e-07	-4.93217	***	2.64296e-05	<0.0001	***<0.0001
Oscillospiraceae_UCG-005	<0.0001(<0.0001,0.0003)	0.000575479	0.000129214	0.0002(<0.0001,0.0018)	0.0021791	0.000457162	0.00210241	-3.07537	**	0.0151841	0.0021	** 0.0021
Succinivibrio	<0.0001(<0.0001,<0.0001)	0	0	<0.0001(<0.0001,<0.0001)	0.0028362	0.00199447	0.000216018	-3.69951	***	0.00270023	0.0002	***0.0002
Sellimonas	0.0005(<0.0001,0.0019)	0.00166202	0.000276929	<0.0001(<0.0001,0.0009)	0.00065011	0.000109295	0.00114772	-3.25156	**	0.00981602	0.0011	** 0.0011
Psychrobacillus	<0.0001(<0.0001,<0.0001)	0	0	<0.0001(<0.0001,<0.0001)	0.00252771	0.00216247	6.32764e-06	-4.51514	***	0.000154403	<0.0001	***<0.0001
Coprococcus	<0.0001(<0.0001,<0.0001)	0.000563042	0.000201156	<0.0001(<0.0001,0.0003)	0.00155876	0.000656923	0.0420887	-2.03264	*	0.131527	0.0421	* 0.0421
Enterococcus	<0.0001(<0.0001,0.0001)	0.000269588	8.90101e-05	<0.0001(<0.0001,0.0006)	0.00183622	0.000556465	0.0364192	-2.09222	*	0.118362	0.0364	* 0.0364
Turicibacter	<0.0001(<0.0001,0.0002)	0.000592739	0.000264135	<0.0001(<0.0001,0.0005)	0.00134895	0.000411816	0.00969877	-2.58639	**	0.0429608	0.0097	** 0.0097
Oscillospiraceae_NK4A214_group	<0.0001(<0.0001,<0.0001)	0.000476328	0.000142769	<0.0001(<0.0001,0.0004)	0.00099508	0.000251383	0.0188543	-2.3484	*	0.073827	0.0189	* 0.0189
Saccharimonadaceae_TM7x	<0.0001(<0.0001,0.0002)	0.000315286	8.10624e-05	0.0002(<0.0001,0.0009)	0.00097116	0.000225998	3.27514e-05	-4.15344	***	0.00062613	<0.0001	***<0.0001
Actinomyces	0.0001(<0.0001,0.0003)	0.000404899	0.000124977	0.0003(<0.0001,0.0009)	0.00079298	0.000137375	0.00620411	-2.73679	**	0.0325216	0.0062	** 0.0062
Oscillospirales_UCG-010	<0.0001(<0.0001,<0.0001)	3.51849e-05	1.62817e-05	<0.0001(<0.0001,<0.0001)	0.00109261	0.000710376	0.00377428	-2.89644	**	0.0231441	0.0038	** 0.0038
Catenibacterium	<0.0001(<0.0001,<0.0001)	5.03529e-05	4.29098e-05	<0.0001(<0.0001,<0.0001)	0.00079245	0.000412957	0.0282249	-2.19415	*	0.0991304	0.0282	* 0.0282
Adlercreutzia	<0.0001(<0.0001,<0.0001)	0.000114042	3.16144e-05	<0.0001(<0.0001,0.0004)	0.00064374	0.000221143	0.00978185	-2.58345	**	0.0429608	0.0098	** 0.0098
Pseudomonas	0.0002(<0.0001,0.0005)	0.000499067	0.000112446	<0.0001(<0.0001,<0.0001)	5.34e-06	1.08871e-06	6.48276e-32	-11.7572	***	2.1069e-29	<0.0001	***<0.0001
Eubacterium	<0.0001(<0.0001,<0.0001)	0.000140655	5.09811e-05	<0.0001(<0.0001,<0.0001)	0.00042926	0.000305783	0.01868	-2.35186	*	0.073827	0.0187	* 0.0187
Enorma	<0.0001(<0.0001,<0.0001)	8.44538e-06	4.77745e-06	<0.0001(<0.0001,<0.0001)	0.00050923	0.000360786	0.00777715	-2.66159	**	0.0366315	0.0078	** 0.0078
Senegalimassilia	<0.0001(<0.0001,<0.0001)	1.57983e-05	7.66381e-06	<0.0001(<0.0001,<0.0001)	0.00037182	0.000174276	0.00554486	-2.77355	**	0.0300221	0.0055	** 0.0055
Paenibacillus	<0.0001(<0.0001,<0.0001)	0	0	<0.0001(<0.0001,<0.0001)	0.00021604	0.000203587	0.0139867	-2.45761	*	0.0568208	0.014	* 0.014
Oceanobacillus	<0.0001(<0.0001,<0.0001)	0	0	<0.0001(<0.0001,<0.0001)	0.0001795	0.000178925	0.0283666	-2.19218	*	0.0991304	0.0284	* 0.0284
Rikenellaceae_RC9_gut_group	<0.0001(<0.0001,<0.0001)	0	0	<0.0001(<0.0001,<0.0001)	0.00013483	0.000115886	0.0139867	-2.45761	*	0.0568208	0.014	* 0.014
